# Supplementary material for: PGC‐1a integrates a metabolism and growth network linked to caloric restriction
Source: Aging Cell. 2019 Jul 3;18(5):e12999. doi: 10.1111/acel.12999 (PMC6718593; doi:10.1111/acel.12999)
Supplement: Supplementary file 7 [file ACEL-18-e12999-s007.xlsx]

## Sheet: PGC-OE genes
Gene Symbol	log2 FC (P/V)	p value
0610007P14Rik	-0.400296	4.0834e-05
0610009L18Rik	1.36179	1.33135e-06
0610011F06Rik	0.748741	6.68921e-10
1110001J03Rik	0.878596	1.05309e-15
1110002L01Rik	-0.939867	1.15799e-27
1110004E09Rik	-0.514659	1.557e-09
1110006O24Rik	1.55253	7.79652e-13
1110008L16Rik	-0.681473	1.17374e-12
1110046J04Rik	-0.374928	0.00834545
1110051M20Rik	0.318194	0.00154023
1110054M08Rik	0.509739	0.000839579
1110057K04Rik	-0.466766	2.78394e-08
1110058L19Rik	-0.612487	5.04888e-08
1110059E24Rik	0.442988	2.64734e-07
1110065P20Rik	0.379076	0.000223508
1190002N15Rik	0.403988	0.0002045
1190005I06Rik	1.87747	5.20991e-14
1190007I07Rik	-0.551423	0.000780833
1300002E11Rik	-0.969692	1.70991e-07
1500011B03Rik	0.85908	1.41301e-22
1500012F01Rik	-0.330681	5.38639e-05
1600002K03Rik	-0.786853	9.47252e-08
1600012H06Rik	0.412069	4.06062e-08
1600020E01Rik	-0.747717	0.000101539
1700003M07Rik	-2.23296	4.00301e-17
1700007L15Rik	-0.523332	0.0078126
1700008J07Rik	0.884285	8.54097e-09
1700009N14Rik	0.765167	0.000693098
1700010I14Rik	0.773158	6.34565e-05
1700019G17Rik	-0.92408	8.61191e-06
1700021F05Rik	-0.798281	2.20438e-19
1700021K19Rik	-0.362234	1.48413e-06
1700037C18Rik	-0.48834	0.00348914
1700047I17Rik2	-0.544678	5.04912e-11
1700048O20Rik	0.509371	0.00109229
1700052N19Rik	-0.746358	1.10133e-15
1700066M21Rik	-0.343585	0.00191511
1700096K18Rik	1.0076	0.000168806
1810009A15Rik	0.294702	0.000683325
1810011O10Rik	0.674636	0.000307324
1810013L24Rik	-0.624617	3.54852e-16
1810043G02Rik	-0.500726	2.62451e-06
1810043H04Rik	-0.405381	0.0061728
1810044D09Rik	0.862744	0.00433844
1810055G02Rik	0.432651	1.77908e-08
2010002M12Rik	-0.816895	0.00264954
2010012O05Rik	0.53238	2.23572e-08
2010107E04Rik	-0.533217	8.97574e-10
2010204K13Rik	-0.376019	7.96369e-05
2010320M18Rik	0.475049	0.000534969
2210013O21Rik	-0.619769	2.10875e-11
2210015D19Rik	0.43875	0.000100187
2210016L21Rik	0.346873	8.24957e-05
2310003H01Rik	0.382759	0.000269327
2310009B15Rik	-0.272442	0.00885248
2310011J03Rik	-0.735341	6.86436e-20
2310022B05Rik	0.749957	3.35525e-33
2310035C23Rik	-0.5302	1.7443e-09
2310039H08Rik	1.18156	7.02539e-32
2310061I04Rik	0.844721	7.64092e-19
2310067B10Rik	0.393688	1.24517e-05
2310068J16Rik	1.06395	1.59294e-06
2410016O06Rik	-0.421182	2.23294e-06
2410089E03Rik	0.401836	3.18575e-05
2410127L17Rik	0.518098	3.04052e-07
2500004C02Rik	1.11124	6.06787e-08
2510009E07Rik	2.09544	1.33394e-37
2610002M06Rik	-0.291851	0.00239968
2610005L07Rik	0.349394	0.00264469
2610008E11Rik	-0.688643	1.10967e-10
2610015P09Rik	-0.694599	2.46674e-09
2610020C07Rik	-0.601921	0.00244869
2610034B18Rik	0.521173	3.8046e-10
2610035D17Rik	-0.725257	0.00181427
2610044O15Rik8	0.727262	3.44616e-06
2610305D13Rik	1.40186	6.09752e-40
2610524H06Rik	2.25059	1.82235e-110
2610528A11Rik	-2.75851	5.20208e-17
2700049A03Rik	-0.481451	1.48163e-05
2700081O15Rik	0.578481	1.46484e-11
2700097O09Rik	-0.710877	1.11766e-09
2700099C18Rik	0.804263	1.90384e-06
2810004N23Rik	0.704319	1.37156e-15
2810006K23Rik	0.373681	0.000840948
2810008D09Rik	0.402823	0.00343002
2810013P06Rik	1.74941	4.32982e-44
2810021J22Rik	-0.332934	0.00706937
2810410L24Rik	1.46716	3.0188e-10
2810428I15Rik	0.376315	0.000150242
3110001I22Rik	-0.525596	3.06848e-05
3110009E18Rik	0.804066	0.00220331
3110082I17Rik	-0.298719	0.000206424
3830403N18Rik	-6.00861	1.46387e-151
3830417A13Rik	3.47177	2.69975e-42
4921536K21Rik	-1.89715	2.19096e-17
4930413G21Rik	0.57357	0.00229604
4930414L22Rik	0.478247	0.00220158
4930430F08Rik	-0.455915	0.000205246
4930432K21Rik	0.607845	0.00257097
4930453N24Rik	-0.449408	9.27047e-10
4930461G14Rik	-2.37207	3.85678e-22
4930486L24Rik	-0.766331	1.03469e-09
4930523C07Rik	-0.593541	9.02424e-06
4930526I15Rik	0.517544	0.00110702
4931406C07Rik	0.317071	0.000231006
4931428F04Rik	0.35464	0.000454746
4933404O12Rik	-0.508032	1.01623e-07
4933411E08Rik	-9.39422	5.89672e-69
4933412E12Rik	0.322861	2.17843e-05
4933421O10Rik	1.29345	1.33855e-16
4933426M11Rik	-0.426008	4.5649e-10
4933439C10Rik	0.847892	0.000163071
5031425E22Rik	0.580845	4.61282e-06
5330426P16Rik	-0.523621	2.04205e-07
5430435G22Rik	-0.435445	3.8968e-07
5730408K05Rik	0.59161	6.26271e-05
5730455P16Rik	-0.324589	0.00169062
5930430L01Rik	0.401939	0.00112899
6030458C11Rik	-0.359474	0.000113866
6330415G19Rik	0.946112	2.73274e-05
6430548M08Rik	0.772561	1.60753e-06
8030462N17Rik	-0.350156	1.84887e-05
9030025P20Rik	0.779738	4.37966e-07
9130011E15Rik	0.93852	7.20778e-28
9130023H24Rik	-0.334468	0.00368496
9130204L05Rik	1.06567	2.5629e-07
9230110C19Rik	-0.325215	0.000359247
9230114K14Rik	0.481311	0.00711426
9330102E08Rik	-1.77724	7.47192e-14
9330133O14Rik	0.942506	4.68123e-09
9330151L19Rik	0.481446	0.0043724
9330159M07Rik	-0.756988	1.21885e-05
9430016H08Rik	-0.298508	0.000527407
9430018G01Rik	1.63109	1.83666e-12
9530077C05Rik	0.65974	0.000500778
9530082P21Rik	1.02923	3.17127e-28
9630033F20Rik	-0.743777	1.80246e-15
A130010J15Rik	-0.518167	3.97068e-07
A230046K03Rik	-0.83594	2.05913e-17
A230057D06Rik	2.15359	5.00197e-10
A330074K22Rik	0.779767	3.26212e-09
A430105I19Rik	-0.942967	4.06621e-40
A630033H20Rik	1.54961	2.64122e-20
A630089N07Rik	-0.55543	0.00642125
A830080D01Rik	-0.280995	0.00213547
A830082N09Rik	0.708338	0.0042882
A930015D03Rik	0.622896	2.0112e-06
Aacs	0.469656	1.63351e-11
Aak1	-0.433161	5.42376e-08
Aamdc	0.467109	0.00240663
Aars	0.391954	2.39939e-06
Aasdh	0.575242	4.80955e-06
Abca1	2.2077	1.31225e-54
Abca2	0.931406	4.4789e-20
Abca3	2.65247	8.35184e-69
Abca7	-0.398257	5.89269e-05
Abcb10	0.680147	3.6823e-20
Abcb8	0.328925	0.000317755
Abcb9	0.474773	0.00929098
Abcc1	-0.384616	5.7952e-08
Abcc3	-0.812124	2.28162e-08
Abcc4	-0.564124	4.43392e-14
Abcc5	-1.03729	5.83615e-40
Abcd3	0.378879	7.12359e-08
Abcd4	-1.2719	1.67921e-54
Abcf1	0.485294	2.56631e-15
Abcg1	1.31924	1.99781e-09
Abhd10	-0.605634	2.02317e-12
Abhd13	-0.350088	0.000227099
Abhd14b	-0.318884	0.00105304
Abhd15	-0.538586	0.00372866
Abhd16a	0.722576	1.80945e-15
Abhd17a	-0.502286	4.64352e-08
Abhd17b	0.344196	0.000551195
Abhd2	-0.516031	1.09778e-09
Abhd6	0.701507	1.94507e-07
Abi3bp	3.12287	1.0236e-40
Abl2	-0.539126	1.63338e-10
Ablim1	-0.333284	1.14837e-06
Abracl	-0.881725	1.09472e-23
Acaa1a	0.440375	1.85354e-05
Acad11	-0.361586	0.00010052
Acadm	0.315053	0.000271271
Acads	0.661611	6.5227e-13
Acap2	-0.652403	2.11978e-10
Acat1	-0.393984	1.00979e-08
Acat2	0.579382	3.24884e-19
Acbd3	-0.292828	0.000271429
Accs	0.463389	0.000377037
Acd	0.279524	0.00594033
Acin1	-0.318291	4.77928e-07
Aco1	0.297086	2.31119e-05
Acot13	-0.288021	0.00558535
Acot2	-0.430041	1.9073e-05
Acox3	0.485247	1.46445e-07
Acp1	-0.544968	6.38034e-14
Acp2	0.36403	1.637e-07
Acp6	2.70935	3.62487e-166
Acsf2	0.760248	1.18841e-17
Acsf3	0.561501	7.82518e-07
Acsl1	0.329358	0.00013844
Acsl3	-0.337133	0.000101127
Acss2	-0.688031	1.52141e-12
Acta1	-2.70125	2.33093e-70
Actg2	-1.97022	5.20407e-109
Actn1	-0.551964	8.09253e-11
Actr10	-0.341697	0.000110319
Actr1a	0.786636	4.33199e-23
Actr6	-0.805522	1.70738e-11
Actr8	0.3076	0.000273609
Acvr1b	0.597321	3.96972e-09
Acvrl1	0.404928	7.23654e-05
Acy1	-0.687464	7.99059e-14
Acy3	2.0025	2.30682e-41
Adam19	0.418285	6.25778e-05
Adam8	-1.69647	3.73244e-70
Adam9	-0.37426	0.000145645
Adamts1	-0.766254	4.82612e-18
Adamts10	0.662389	5.59659e-11
Adamts12	-0.705046	3.69376e-07
Adamts14	-1.13182	1.78827e-29
Adamts2	3.34792	1.41006e-228
Adamts4	-0.406775	0.000137888
Adamts5	0.538296	8.67527e-10
Adamts7	1.08306	1.09818e-29
Adamts9	0.609179	4.30702e-07
Adamtsl3	-5.11293	2.92926e-34
Adamtsl4	0.691135	8.59042e-08
Adamtsl5	-1.52288	6.85919e-67
Adar	-0.42724	4.75639e-08
Adarb1	-0.402023	8.20482e-05
Adat2	-0.592719	2.88594e-07
Adat3	-0.884349	5.78518e-15
Adck1	-0.326509	0.000667712
Adck2	0.459143	2.90907e-06
Adcy3	2.5124	2.09428e-49
Adcy7	-0.3344	0.00317967
Add1	0.603982	7.03395e-19
Add3	1.32516	1.48458e-44
Adi1	-0.691114	4.61388e-15
Adipor1	-0.326985	7.26826e-07
Adipor2	-0.642721	3.98202e-20
Adk	-0.294971	6.07994e-05
Adm	-0.85062	1.2757e-15
Adm2	-2.20362	1.10465e-51
Ado	-0.69812	3.38265e-19
Adpgk	0.297906	0.000200021
Adra1d	0.333447	0.000618582
Adrbk1	0.34705	8.16645e-07
Adss	-0.387216	7.06821e-09
Adssl1	2.0311	1.57788e-23
Aebp1	-0.273644	8.67741e-05
Aebp2	-0.357542	5.20222e-05
Aes	-0.585831	5.38558e-18
Afap1l2	0.803025	1.75876e-07
Afg3l1	1.00025	8.63132e-44
Aga	-0.621899	1.02514e-19
Agap2	1.89515	2.4749e-34
Agap3	0.6685	5.47996e-14
Agbl5	0.730101	4.29827e-10
Agfg1	-0.424478	1.90506e-10
Agfg2	-0.705079	1.89545e-18
Ago1	0.31604	3.05286e-05
Agpat1	0.383619	1.29997e-06
Agpat4	0.559536	1.88942e-10
Agpat5	-0.312308	7.43802e-05
Agrn	0.513668	1.24459e-11
Agt	-2.27466	9.4274e-26
Ahcy	0.433988	1.46691e-07
Ahcyl1	-0.423578	1.84371e-11
Ahi1	0.504185	2.69881e-08
Ahsa1	-0.658418	7.96553e-25
Ahsa2	-0.331775	0.000158566
AI413582	0.316086	0.00179863
AI506816	0.728804	1.14867e-05
AI607873	-1.51869	1.47061e-26
AI837181	0.74388	2.00777e-16
AI846148	0.973998	8.4212e-30
Aifm2	-0.781455	7.03904e-17
Aim1	-1.28619	1.96707e-50
Aip	0.533847	1.63446e-10
Airn	-0.566815	0.000860458
AK010878	-0.665864	8.98993e-13
AK129341	0.759364	0.000521381
Ak3	0.385006	2.14503e-08
Akap12	-1.17792	9.85616e-54
Akap17b	-0.513553	0.00225542
Akap6	-1.01606	7.86255e-10
Akap7	-0.560691	3.26165e-05
Akap8l	0.659261	5.54031e-15
Akr1c13	3.30025	4.74832e-161
Akr1c14	-0.699489	3.91071e-10
Akr1c18	-0.8828	0.00026338
Akt1	-0.327535	1.57649e-05
Aktip	0.599842	8.17046e-11
Alcam	-0.507691	3.46731e-07
Aldh16a1	0.679251	6.83691e-17
Aldh18a1	1.04757	4.61359e-36
Aldh1a1	1.6435	2.81087e-17
Aldh1a7	-0.430878	8.47455e-05
Aldh2	0.45808	2.20165e-11
Aldh3a2	0.287023	9.09239e-05
Aldh6a1	-0.608064	6.11084e-07
Aldh9a1	-0.301536	2.99574e-05
Alg1	-0.797666	4.61793e-24
Alg14	-0.393705	4.66236e-05
Alg3	-0.381007	0.000648789
Alkbh1	-0.587602	6.39433e-11
Alkbh7	0.505645	5.96489e-05
Alkbh8	0.383929	0.00217354
Alms1	-0.362669	0.00258126
Als2cl	0.531604	9.28429e-05
Alyref2	-0.553526	0.00199961
Amacr	-0.365545	5.54874e-05
Amd2	-0.839755	2.68793e-28
Amdhd2	0.92406	4.4675e-15
Amer1	-0.275025	0.00725912
Amigo1	1.86698	1.17567e-10
Amigo2	1.99093	5.6136e-29
Ammecr1	-0.41968	0.000470793
Amn1	-0.696358	6.15553e-08
Amot	-0.443886	6.64508e-07
Ampd3	-0.432636	7.14684e-09
Anapc1	0.346348	2.55797e-07
Anapc13	0.47028	1.85695e-06
Anapc16	-0.635921	2.90183e-16
Anapc2	0.36735	5.52472e-07
Anapc4	0.37628	3.87411e-08
Anapc5	0.510054	3.79428e-10
Anapc7	0.467716	6.89408e-09
Angel1	-0.499617	0.000321081
Angpt4	-1.42907	1.0813e-21
Angptl2	-0.520373	7.71091e-11
Angptl4	0.469341	2.09836e-10
Angptl6	0.610382	0.000188178
Ank	-0.645514	2.37893e-23
Ank1	-1.18551	4.85952e-16
Ank2	0.602343	2.57396e-10
Ank3	-1.03516	3.16742e-30
Ankdd1b	-0.612258	0.00322353
Ankle2	0.555279	1.36869e-14
Ankrd1	1.17723	4.21039e-27
Ankrd10	-0.308675	0.00165271
Ankrd11	0.635795	2.73475e-11
Ankrd12	-0.305844	0.00989729
Ankrd13a	0.317247	2.98844e-07
Ankrd13d	1.6046	1.79362e-21
Ankrd23	-0.604941	0.00223525
Ankrd24	-0.620262	6.50336e-05
Ankrd26	-0.544112	0.000168463
Ankrd33b	4.04415	1.58707e-32
Ankrd49	-0.637781	6.70328e-14
Anks1	0.749432	1.74776e-12
Anks3	-0.495887	1.72518e-07
Anks6	0.366973	0.000551192
Ano10	0.294568	0.000222269
Ano3	0.784213	9.89903e-09
Anp32a	-0.432676	4.30596e-08
Antxr1	0.329117	9.67782e-06
Anxa1	-0.468982	3.15882e-06
Anxa2	0.402439	0.000284663
Anxa3	-0.363086	2.12595e-08
Anxa4	-0.641133	5.36885e-17
Anxa5	-0.314907	5.35706e-05
Anxa6	0.268581	0.00198635
Anxa8	-0.526264	2.06787e-09
Anxa9	-0.522	0.00169788
Aoc2	-0.460227	0.00901925
Aoc3	-2.22607	2.9949e-82
Aox1	-0.632292	2.18981e-08
Ap1b1	0.271793	0.000491668
Ap1g2	0.339831	0.0037776
Ap1m1	0.283357	0.000324276
Ap1s3	-0.89833	0.000142858
Ap2a2	0.298149	1.0414e-05
Ap2b1	0.348932	4.16705e-08
Ap3d1	-0.289474	1.11356e-05
Ap4s1	-0.705306	1.70738e-11
Ap5b1	0.659996	7.88413e-06
Ap5s1	0.278144	0.006293
Apba1	2.37405	3.99864e-39
Apba3	-0.644671	2.3617e-12
Apbb1	0.637882	1.32615e-12
Apbb1ip	-0.404129	3.27933e-08
Apbb3	-0.515006	1.25337e-06
Apc	-0.334646	0.00505507
Apc2	3.75664	8.10439e-75
Apcdd1	-0.999255	6.2426e-27
Apex2	0.399191	1.54541e-06
Aph1b	-0.309202	0.00135533
Aplf	-0.38574	3.69415e-05
Apln	-1.39727	1.76652e-63
Aplp1	-9.98518	1.56725e-121
Apmap	-0.344578	4.14224e-05
Apob	-1.39867	2.99611e-12
Apobr	0.537843	4.83236e-09
Apod	-3.08229	4.43143e-17
Apol10b	-0.62695	5.87103e-10
Apol7a	-1.36331	1.42155e-17
Apol9a	-2.0232	1.7815e-55
Apol9b	-1.7543	1.25322e-25
Apoo	-0.60071	3.20469e-10
Apool	0.317825	0.00295007
Appl2	-0.424685	0.000268415
Aprt	0.391961	7.80714e-06
Aqp3	1.33948	7.07189e-10
Aqp5	-0.734907	1.13582e-06
Arel1	-0.438343	1.42033e-08
Arf5	0.783745	1.24019e-24
Arf6	-0.606478	7.09583e-19
Arfgap1	0.431884	5.13691e-10
Arfgap3	0.425275	6.82322e-08
Arfgef1	-0.444524	4.07686e-05
Arhgap11a	-0.28309	0.00182152
Arhgap18	-1.39483	6.29891e-48
Arhgap19	0.572587	8.76658e-16
Arhgap22	-1.05519	8.05853e-31
Arhgap24	1.20301	1.41371e-35
Arhgap26	1.59929	2.84259e-15
Arhgap31	-0.464606	3.24791e-08
Arhgap32	5.01738	5.00427e-237
Arhgap39	-0.294203	0.0041749
Arhgap44	1.95142	5.23612e-53
Arhgap5	-0.762764	2.56767e-08
Arhgdib	-0.62517	1.318e-12
Arhgef1	0.667051	1.08141e-18
Arhgef10	-0.407032	2.66952e-05
Arhgef10l	0.493959	2.91821e-10
Arhgef18	0.276979	0.000182826
Arhgef2	0.485491	3.10454e-15
Arhgef25	-0.416631	1.86716e-08
Arhgef28	-0.463453	6.10351e-08
Arhgef3	1.10045	1.86303e-33
Arhgef4	1.36327	2.0597e-08
Arhgef5	-1.27204	7.18718e-57
Arhgef6	2.10906	7.60366e-13
Arid1b	0.703988	2.18001e-12
Arid3a	-0.797735	7.00496e-16
Arl1	-0.659271	3.62688e-20
Arl10	0.666923	2.57748e-07
Arl13b	-0.492099	2.59712e-08
Arl2	0.873603	1.32132e-23
Arl3	0.824439	1.56107e-21
Arl4c	-0.975493	6.68637e-33
Arl4d	-0.632386	0.00144541
Arl6	-0.726933	2.12507e-12
Arl6ip1	1.94031	3.90487e-168
Arl6ip4	0.332571	4.32561e-05
Arl6ip5	-0.670129	6.43825e-19
Arl8b	-0.348803	1.51501e-07
Armc10	0.42698	7.21565e-08
Armc2	0.673145	0.00767177
Armc7	-0.30458	0.00234987
Armcx6	0.349944	0.00226673
Arpc1a	0.289271	2.93092e-05
Arpc2	-0.481364	6.40757e-13
Arpc4	-0.300572	0.00101648
Arpc5	-0.57675	2.99395e-19
Arrb2	0.473288	3.41625e-06
Arrdc1	-0.496847	0.00103522
Arrdc3	-0.288787	0.0040868
Arrdc4	-0.386148	1.52734e-06
Arsg	0.552085	0.000179242
Arv1	0.480206	0.000898232
Arxes2	-0.379745	0.000101904
Asap1	-1.04344	8.06974e-38
Asb1	-0.348513	0.000584108
Asb13	-0.41041	3.65934e-06
Asb3	0.456731	8.01919e-06
Ascc3	-0.964132	2.34375e-23
Asf1a	-0.621085	1.36023e-12
Asf1b	-0.567599	2.32958e-13
Ash2l	0.305095	2.30343e-06
Asic1	-0.465366	1.02155e-07
Asns	0.653964	1.42737e-09
Asphd2	2.44572	4.48919e-70
Aspn	-3.22424	4.55726e-108
Asrgl1	0.390795	0.000379276
Ass1	0.924417	1.97179e-14
Asun	-0.649886	1.57855e-22
Asxl2	-0.442332	5.81824e-06
Atad1	0.356593	0.000412026
Atad2b	-0.521411	1.6107e-05
Atat1	1.0796	8.9449e-25
Atf1	-0.442608	5.07877e-05
Atf6	-0.455576	5.66315e-09
Atf6b	0.476948	5.81777e-12
Atg12	-0.308323	0.000128033
Atg2a	0.772492	2.03368e-21
Atg3	-0.845911	7.28548e-22
Atg4d	-0.553878	2.11091e-08
Atg5	-0.669789	2.18931e-20
Atic	-0.370616	2.21741e-05
Atl2	-0.295317	0.000127975
Atl3	0.758163	6.03577e-23
Atp10a	-0.654068	1.8086e-16
Atp13a2	0.996336	4.79659e-21
Atp13a3	-0.783054	1.6061e-16
Atp1a3	1.08433	4.83111e-05
Atp1b1	0.338791	1.08732e-06
Atp2b1	-0.407846	0.000320313
Atp5b	-0.57037	7.23593e-09
Atp5d	-0.519092	8.2689e-09
Atp5j	-0.736285	4.43196e-24
Atp5j2	0.320401	1.77375e-05
ATP6	-0.349451	0.00121455
Atp6ap2	-0.379069	6.86551e-05
Atp6v0c	0.691295	3.94566e-08
Atp6v0e2	-1.90546	2.26752e-20
Atp6v1a	-0.725894	1.34708e-28
Atp6v1d	-0.30934	0.000195276
Atp6v1e1	-0.44969	3.35443e-09
Atp6v1f	0.688856	2.83414e-15
Atp6v1g2	2.10108	2.11144e-11
Atp6v1h	-0.401918	5.51005e-09
Atp8b4	0.537219	0.0001119
Atpif1	0.338585	0.000122884
Atraid	0.603464	3.35632e-08
Atrnl1	0.790497	1.00497e-24
Atxn1	-0.41461	0.00315557
Atxn2	0.402166	2.87912e-08
Atxn3	-0.657227	9.27725e-08
Atxn7l1	-0.873251	2.24454e-22
Atxn7l3b	-0.4542	4.21203e-11
AU021092	-1.7869	7.80423e-75
Aup1	-0.307703	0.000104523
Avl9	-0.356749	0.00152566
Avpi1	0.890263	7.23687e-24
Axin1	0.468945	1.25183e-13
Axl	-0.371795	8.76303e-06
Azin1	-0.310287	5.06279e-05
B230118H07Rik	-0.593252	1.46711e-08
B230217C12Rik	0.780711	1.24567e-10
B230217O12Rik	0.620969	0.000954242
B230219D22Rik	0.419355	2.56758e-07
B330016D10Rik	1.1871	1.66045e-08
B3galnt1	0.776054	6.83744e-24
B3galnt2	-0.568092	8.74973e-12
B3gat3	0.98144	8.77744e-31
B3glct	0.440059	1.21556e-08
B3gnt1	0.925677	4.95697e-26
B3gntl1	-0.315847	0.00318466
B430319G15Rik	0.935633	7.13968e-05
B4galnt1	-0.817705	4.94613e-07
B4galnt4	2.64471	4.15716e-69
B4galt2	0.389549	2.38258e-07
B4galt4	0.348692	0.00978566
B4galt5	0.372073	4.78514e-08
B630005N14Rik	0.529124	5.08892e-07
B630019K06Rik	0.411762	4.18063e-05
B930041F14Rik	1.63373	8.72562e-68
B9d2	0.555834	3.76684e-07
Baalc	0.802886	1.12072e-06
Bace1	-0.389042	1.36693e-05
Bach1	-1.03759	5.93951e-26
Bach2	0.636719	3.32605e-05
Bad	0.583297	1.07702e-07
Bag1	0.311305	1.66906e-05
Bag2	-0.624964	3.38409e-20
Bag3	-0.28405	1.84237e-05
Bag6	0.625073	1.78057e-19
Bahd1	0.3316	7.27137e-05
Bai2	1.54234	2.6882e-14
Bak1	0.639948	4.34157e-18
Banf1	0.681592	1.60094e-22
Bap1	0.333075	2.94384e-06
Bard1	-0.303025	0.00319319
Baz1a	-0.643717	4.80035e-13
Baz2a	-0.731901	1.47758e-19
Bbc3	0.834587	1.90953e-15
Bbip1	0.486942	1.33173e-06
Bbs10	-0.548307	3.72418e-05
Bbs12	0.437192	4.87194e-06
Bbs9	0.348551	0.00201168
Bbx	-0.696058	4.80692e-09
BC003331	-0.451589	7.70851e-07
BC003965	0.380657	1.11106e-05
BC004004	0.377232	1.50952e-05
BC020402	0.928989	7.976e-09
BC027231	-0.577145	6.38887e-18
BC031181	-0.340352	0.000145239
BC037034	0.406291	0.000175647
BC037704	1.85341	1.44727e-20
BC048403	-1.04694	2.27636e-33
BC055324	-0.333849	6.61407e-05
BC068281	-0.517172	0.00201052
BC100451	-1.43686	2.05324e-15
Bcap29	-0.451916	4.40402e-06
Bcar3	-0.852038	2.7397e-10
Bcas3	0.396049	0.000187943
Bcat2	0.36968	0.000650355
Bckdha	0.591176	4.9587e-10
Bcl2	-0.46111	6.22287e-06
Bcl2l11	0.35035	0.000180065
Bcl2l15	1.97651	8.69292e-45
Bcl3	0.300067	0.00445453
Bcl6	-0.427109	2.79114e-06
Bcl7a	0.426291	0.000300261
Bcl7c	0.297301	0.00176691
Bclaf1	-0.317574	0.000153372
Bcor	0.353822	1.61025e-05
Bcorl1	0.517988	2.27005e-08
Bcr	-0.913602	1.6218e-28
Bdh2	-0.498064	0.00053014
Bend3	-0.631622	1.62137e-15
Bend4	5.21692	2.28651e-41
Best3	3.36853	1.32985e-22
Bet1	0.562703	7.33581e-10
Bhlhb9	0.851954	3.87366e-24
Bhlhe40	-1.09489	1.08023e-53
Bhlhe41	-0.949383	4.77532e-24
Bicc1	-0.842971	9.754e-19
Bid	-0.803001	1.94466e-35
Birc3	0.72409	4.65541e-13
Bivm	-0.350533	1.98048e-05
Bloc1s1	-0.811494	6.99656e-15
Bloc1s2	0.586239	1.07952e-11
Blvrb	-0.541615	1.10232e-09
Blzf1	-0.887773	1.97702e-19
Bmf	1.22841	8.11298e-08
Bmp2k	0.39075	3.01488e-05
Bmpr2	-0.383884	0.00412517
Bms1	-0.347813	5.37202e-07
Bnc1	0.726807	2.99228e-06
Bnc2	-0.361105	0.00234932
Bnip1	0.362908	0.000218547
Bnip3	-0.287888	9.99165e-05
Bnip3l	0.378842	6.4794e-08
Boc	-0.664595	8.52452e-09
Bok	-0.726037	1.29784e-13
Bola3	-0.871331	6.96004e-21
Bora	-0.795045	1.85164e-20
Bpgm	-0.282968	0.000858974
Bpnt1	-0.774412	7.96998e-27
Brap	0.382375	9.6627e-09
Brd2	0.268566	2.01198e-05
Brd4	0.577619	5.15023e-14
Brdt	0.634708	0.00516055
Brf1	-0.263738	0.00242819
Bri3bp	0.388454	1.39507e-09
Brinp3	5.56945	2.82619e-185
Brix1	-0.264068	0.000336665
Brk1	-0.512947	3.26212e-09
Brms1	0.479347	1.8623e-06
Brms1l	-0.436297	1.90283e-09
Brox	-0.434891	3.69858e-10
Brpf1	-0.498682	6.49977e-10
Brpf3	0.601883	1.90016e-13
Brwd3	-0.467439	0.000126307
Bsdc1	0.496265	7.57726e-08
Bsg	-0.546847	1.61042e-11
Bsn	-1.65767	1.52474e-14
Bst2	-1.29061	7.58442e-27
Btaf1	0.349694	8.90095e-05
Btbd1	0.364442	1.72779e-07
Btbd19	-0.323133	0.000335479
Btbd3	0.283207	0.00287264
Btbd9	0.897702	3.94023e-23
Btg1	-0.490844	3.90393e-13
Btg2	-0.298602	0.000444474
Btg3	-0.800441	1.97012e-23
Btrc	0.820807	1.72101e-19
Bzw1	-0.297748	0.000396599
Bzw2	-0.505972	2.36922e-15
C030006K11Rik	-0.299696	0.00453744
C030034I22Rik	1.00761	4.68724e-11
C130026I21Rik	1.98826	8.08326e-25
C130046K22Rik	0.5421	0.00116913
C1galt1	0.644061	1.80865e-07
C1qtnf1	0.683262	4.68836e-07
C1qtnf5	-0.867341	4.87194e-06
C1ra	-1.06695	2.8427e-36
C1rb	0.281088	0.00405854
C1rl	-0.750097	1.23082e-09
C1s1	-0.897952	1.01938e-18
C230052I12Rik	-0.725989	4.277e-19
C2cd2l	0.405542	4.06727e-05
C2cd3	0.376442	0.000186805
C330018D20Rik	-0.370769	0.000127298
C330027C09Rik	-0.726098	7.22355e-16
C3ar1	-2.04737	2.37943e-37
C430049B03Rik	0.574043	1.68481e-06
C630043F03Rik	0.923382	2.11578e-08
C87436	-0.600762	6.04955e-13
C920009B18Rik	0.434725	1.30753e-05
C920025E04Rik	1.25066	9.05599e-10
Cab39	-0.265133	0.00125536
Cab39l	-0.289586	5.85421e-05
Cachd1	5.30431	9.37293e-50
Cacna1c	-0.311856	0.00594033
Cacna1g	-1.2391	4.43944e-29
Cacnb1	0.760782	5.11348e-06
Cactin	-0.827199	8.5682e-20
Cacul1	0.468734	1.11961e-09
Cacybp	-0.475547	4.22419e-09
Cadm4	0.599667	2.10442e-08
Calcoco1	0.975189	8.30691e-34
Calcrl	0.353808	0.00198189
Calm1	-0.485807	3.68019e-09
Calm3	0.328266	8.68572e-07
Camk1d	0.806136	9.88505e-20
Camk2n1	1.47145	4.30323e-24
Camk2n2	0.783333	2.93027e-13
Camkk1	-0.318934	0.000586086
Camsap2	-0.422261	3.73154e-06
Cand1	-0.368552	1.51072e-09
Cand2	-0.533169	1.71694e-09
Capn1	0.405707	1.20326e-06
Capn10	-0.383627	4.99856e-06
Capn12	-0.575015	0.00419235
Capn15	0.491865	9.93449e-06
Capn2	-0.583487	6.86272e-17
Capn5	0.880682	4.05935e-21
Capn6	-2.51416	8.1695e-112
Carhsp1	-0.402828	1.14481e-09
Carkd	-0.522366	9.98616e-08
Casc4	3.3788	2.6945e-91
Casd1	0.330363	0.000347016
Casp12	0.990793	2.07482e-25
Casp2	-0.530836	1.17841e-12
Casp4	1.19126	1.65723e-28
Casp8	-0.282501	0.000122227
Cass4	-1.06104	1.46536e-05
Cblb	-0.650809	2.3888e-13
Cbll1	-0.642742	3.14162e-10
Cbr2	-1.70949	1.97299e-71
Cbx4	-0.36077	0.000543686
Cc2d1a	0.320103	0.000190211
Cc2d1b	0.410743	8.37678e-06
Ccar1	-0.326394	0.00111588
Ccar2	0.325031	4.99459e-06
Ccbe1	-1.03791	5.2576e-20
Ccdc107	0.306957	0.00520931
Ccdc109b	0.705925	8.55621e-08
Ccdc115	-0.627594	1.28523e-11
Ccdc12	0.336875	0.000574288
Ccdc136	0.305324	0.00448169
Ccdc137	-0.351179	2.47785e-05
Ccdc138	-1.10859	5.75083e-08
Ccdc14	-0.890048	3.87002e-21
Ccdc157	0.333025	0.00112606
Ccdc159	0.773088	0.000657325
Ccdc163	0.491131	0.00418248
Ccdc174	-0.413064	1.0044e-05
Ccdc181	3.87745	1.72147e-34
Ccdc184	1.41983	8.19223e-49
Ccdc186	0.751282	2.0183e-12
Ccdc23	0.323574	0.000560854
Ccdc24	-0.755767	3.6565e-07
Ccdc28b	1.06778	1.07289e-07
Ccdc50	-0.412107	3.33947e-07
Ccdc53	-0.454358	3.99537e-07
Ccdc58	-0.903524	9.89228e-21
Ccdc59	-0.691537	2.36882e-15
Ccdc6	-0.664199	8.56646e-14
Ccdc71l	-0.321522	0.000531817
Ccdc77	-0.271199	0.00597452
Ccdc8	2.48217	1.0881e-90
Ccdc80	-0.898041	2.14389e-39
Ccdc85a	1.33909	3.0525e-09
Ccdc85b	0.558032	1.07952e-11
Ccdc85c	-1.17627	2.01293e-15
Ccdc86	0.275608	0.000586115
Ccdc90b	0.544528	1.00787e-08
Ccdc92	0.310834	0.00160108
Ccdc93	-0.77909	2.84207e-23
Cchcr1	0.335474	0.000919357
Cck	6.56679	5.7836e-246
Ccl2	-0.51132	3.8385e-11
Ccl20	-1.78589	2.67678e-31
Ccl25	-0.734012	5.10468e-09
Ccl27a	1.40039	2.67846e-08
Ccl5	-1.33584	1.78179e-44
Ccl7	-0.543849	1.61274e-14
Ccl8	-1.34259	7.33547e-14
Ccl9	-1.41878	7.53137e-37
Ccm2	0.360922	4.97843e-06
Ccnf	0.316018	1.02286e-06
Ccng2	0.972886	6.10459e-20
Ccni	0.795647	1.04018e-24
Ccnj	0.463057	3.14242e-05
Ccnk	-0.462846	1.00907e-11
Ccnt2	-0.536922	7.74306e-09
Ccnyl1	-0.541453	5.67613e-16
Ccp110	-0.423511	0.00133234
Ccs	0.72472	6.2158e-13
Ccsap	0.662048	8.00055e-09
Cct2	0.410128	0.00147597
Cct7	-0.342094	0.000100978
Cct8	-0.954835	3.07519e-31
Cd109	-0.336781	4.08794e-06
Cd14	-0.359083	9.35412e-05
Cd164	-0.609143	7.01684e-19
Cd1d1	1.27271	1.25743e-13
Cd248	0.305563	0.000156382
Cd24a	5.46893	0
Cd300lb	-0.740519	6.00927e-09
Cd320	0.935324	1.1189e-23
Cd36	-1.16771	2.42618e-09
Cd3eap	-0.29059	8.09292e-05
Cd40	-1.69235	6.80801e-09
Cd47	-0.417503	2.67631e-09
Cd59a	-0.539227	4.36663e-07
Cd63	-0.835604	1.93402e-21
Cd68	-0.714495	0.000912346
Cd74	-1.11958	1.27546e-10
Cd80	-1.76553	1.04732e-47
Cd82	0.906873	5.3113e-24
Cd9	-0.772403	2.24825e-30
Cd93	0.635232	9.29258e-06
Cdadc1	-0.27587	0.0061728
Cdc14b	0.309275	0.00569696
Cdc16	0.443806	1.35912e-11
Cdc25b	0.44937	1.85107e-10
Cdc34	-0.803524	8.95968e-22
Cdc37l1	0.558459	4.81296e-13
Cdc40	-0.58955	8.96373e-14
Cdc42bpa	-0.533617	5.18975e-07
Cdc42bpb	-0.405819	3.57159e-10
Cdc42bpg	4.18183	3.13809e-64
Cdc42ep2	0.822715	2.6879e-17
Cdc42ep3	0.503643	6.73395e-10
Cdc45	-0.429267	3.85269e-09
Cdc6	-0.370641	1.0003e-05
Cdc7	0.381549	2.52275e-05
Cdca4	-0.339894	1.05165e-07
Cdca5	0.629716	3.73727e-15
Cdca7l	-0.831873	7.77993e-32
Cdh11	0.552086	4.73026e-09
Cdh18	4.74377	4.17056e-49
Cdh2	-0.40682	5.17052e-07
Cdh24	1.70084	6.19636e-37
Cdh26	-3.23609	5.58818e-126
Cdip1	-0.632326	4.30712e-17
Cdipt	-0.314544	4.39354e-06
Cdk1	-0.676476	2.77593e-29
Cdk10	0.691009	9.65061e-12
Cdk12	-0.394505	0.00010792
Cdk16	0.26885	3.10162e-05
Cdk17	-1.00156	2.61792e-34
Cdk18	-1.57019	3.13936e-91
Cdk2	-0.730242	1.86982e-28
Cdk2ap2	0.889639	1.31709e-24
Cdk4	-0.564245	1.87329e-12
Cdk5	0.906124	1.51671e-21
Cdk5r1	-0.755243	3.05286e-05
Cdk5rap2	0.436433	3.84457e-10
Cdkal1	-0.2892	0.000863691
Cdkl2	0.938373	1.75181e-12
Cdkl5	1.6438	1.72193e-08
Cdkn1a	0.615995	1.50216e-16
Cdkn2b	-0.322555	7.6137e-06
Cdkn2d	0.309297	0.0030905
Cdkn3	-0.630034	0.000120704
Cdon	1.03676	3.86322e-27
Cdsn	0.891657	1.03895e-20
Cdt1	0.4993	4.84531e-11
Cdyl	0.328868	0.00192269
Cebpb	0.485876	4.72564e-08
Cebpd	-0.447469	1.17075e-08
Cela1	-0.303959	0.0034852
Celf2	-0.296407	0.00894639
Celf4	1.73488	2.95869e-16
Celf5	-0.95332	2.76025e-05
Cemip	0.630477	3.91986e-08
Cenpa	0.438563	4.586e-09
Cenpc1	0.319167	0.00455267
Cenpf	-0.508735	2.30081e-06
Cenpl	-0.455047	6.98489e-07
Cenpq	0.291305	0.00162887
Cenpt	0.59945	1.85909e-11
Cenpv	0.955469	5.72692e-10
Cep128	-0.549333	1.1712e-08
Cep131	0.704287	6.04541e-12
Cep162	0.348798	0.00239831
Cep170b	-0.576303	3.60102e-12
Cep19	-0.562232	6.94805e-09
Cep290	-1.0666	1.38247e-15
Cep350	-0.375776	0.000691134
Cep70	-0.422878	0.00282615
Cep76	-0.294191	0.000788677
Cep78	0.616685	8.00737e-12
Cep83	-1.12978	1.09553e-34
Cep85	-0.595475	8.53877e-13
Cep97	-0.502196	0.000595818
Cers1	1.24298	1.42946e-10
Cers4	-0.924922	5.45615e-26
Ces1a	-2.27738	2.35116e-16
Ces1g	-0.391134	0.000665193
Ces2e	-2.57366	8.60952e-113
Ces2g	0.618569	2.76506e-11
Cfb	1.50825	3.04575e-08
Cfl1	0.386552	0.000329032
Cfl2	-0.572239	1.49451e-15
Cflar	-0.958568	3.69441e-22
Cggbp1	-0.503455	1.39035e-14
Cgn	1.5082	2.37058e-12
Cgnl1	-0.555459	4.9405e-10
Ch25h	6.40947	2.47256e-102
Chac1	0.806139	3.72786e-11
Chaf1b	-0.53171	2.97707e-10
Chchd2	0.334444	3.93148e-07
Chchd4	-0.846981	4.51875e-30
Chd1	0.299698	0.00377254
Chd1l	1.03454	4.95036e-30
Chd3	0.307739	0.000249769
Chd5	0.652604	1.28323e-05
Chd9	-0.447344	0.000482112
Chfr	0.709753	2.13395e-22
Chic1	-0.79323	7.88691e-09
Chic2	0.325803	0.00017285
Chid1	-0.334112	0.00111733
Chka	0.353481	7.02632e-07
Chkb	0.309139	0.00107245
Chml	-0.570212	8.31358e-07
Chmp1a	0.404551	4.68635e-07
Chmp1b	-0.412269	2.27662e-05
Chmp2b	-0.742482	6.18729e-24
Chn2	-0.711394	0.00130914
Chpf	-0.434543	5.85961e-07
Chpf2	0.31886	6.81935e-05
Chpt1	-0.545014	8.96792e-10
Chrnb1	-1.02531	7.12466e-08
Chst1	-0.452436	9.49352e-08
Chst10	1.28461	4.48541e-31
Chst11	-0.913755	2.28464e-19
Chst2	-1.19048	1.27838e-26
Chsy1	-0.315258	0.000578249
Chtf18	0.362628	9.78986e-05
Chuk	0.423745	7.50066e-07
Ciart	-0.362778	0.00929962
Cib2	2.07402	1.08584e-28
Cinp	-0.683778	1.5444e-15
Cipc	-0.381063	9.85425e-06
Cisd1	-0.570983	8.66532e-15
Cisd3	1.43954	2.42109e-23
Cish	1.2138	3.35276e-07
Cited2	-0.343347	1.72366e-05
Ciz1	0.266719	0.000275625
Ckap4	-0.670565	5.68914e-25
Clasp2	0.317677	6.98364e-05
Clca1	-3.41066	5.51042e-291
Clcn3	0.474565	0.000374608
Clcn6	0.564758	1.68787e-07
Clcn7	0.825213	3.42314e-28
Cldn15	-2.35954	1.68254e-101
Cldn25	-0.358786	1.08266e-05
Cldn9	-2.05997	3.29179e-15
Clec11a	1.28403	1.04076e-06
Clec2d	-0.549333	0.000419227
Clhc1	-0.804994	4.75901e-21
Clic1	0.275364	0.00154023
Clip2	0.2647	0.000268206
Clip3	0.480307	1.9412e-09
Clk1	-0.363363	0.000215543
Clk4	-0.399217	2.29181e-05
Clmp	0.329991	0.00026898
Cln5	-0.671144	4.20914e-15
Cln8	-0.452479	2.53189e-10
Clpb	0.423794	3.96471e-07
Clptm1	0.305247	0.000283356
Cltb	-0.354209	1.18944e-05
Cluap1	-0.993293	3.30688e-25
Clybl	-0.892702	8.25687e-17
Cmas	-0.41894	2.88998e-06
Cmc2	-0.264739	0.00485227
Cml1	0.73063	0.00046286
Cmpk2	-1.25921	3.6223e-15
Cmss1	-1.00814	3.80601e-25
Cmtr1	0.383555	2.17995e-07
Cnbp	-0.611438	1.41663e-15
Cnih2	1.50917	4.82174e-11
Cnksr3	-0.439746	0.000121411
Cnn2	-0.721865	4.84926e-20
Cnnm2	0.354935	0.00650195
Cnnm3	-0.31442	0.000991778
Cnot10	0.313529	3.56519e-05
Cnot2	-0.633585	2.25919e-15
Cnot4	-0.373333	0.000106738
Cnot6l	0.315819	0.000958873
Cnp	5.2412	4.19686e-59
Cnst	-0.409937	4.36699e-05
Cntnap1	-0.49011	0.00602447
Coa3	0.861785	6.24876e-16
Coa5	-0.309985	4.77117e-07
Coa6	0.491369	2.01074e-07
Cog2	0.564788	5.69473e-12
Col11a1	4.83227	2.20278e-149
Col12a1	-0.833309	7.17136e-22
Col16a1	-0.358854	0.000284663
Col17a1	1.48147	3.0345e-09
Col18a1	-3.35309	0
Col1a2	0.428287	0.000374955
Col20a1	-3.83543	6.11868e-31
Col4a1	-1.08537	8.37159e-24
Col4a2	-1.15278	3.49187e-28
Col4a5	-0.300756	0.000796283
Col5a2	-0.3843	0.000442628
Col6a1	-1.0017	1.60419e-36
Col6a2	-1.50105	8.27747e-85
Col6a3	-1.24138	1.89785e-44
Col8a1	-0.704288	3.04933e-09
Colec12	-0.4499	8.60325e-08
Commd6	-0.932904	6.92855e-19
Comt	-0.54642	2.05513e-16
Comtd1	-0.701572	1.5297e-10
Copg1	-0.554009	1.15958e-16
Copg2	0.382932	6.10222e-07
Coprs	0.406104	7.73657e-05
Cops4	0.333622	0.000117728
Cops5	-0.39761	1.21658e-08
Cops7a	-0.627353	8.40712e-22
Cops7b	-0.302089	2.6225e-05
Cops8	-0.355243	3.0853e-07
Copz2	-0.546432	2.27871e-08
Coq10a	-0.436962	0.000233663
Coq10b	-0.430222	1.29892e-05
Coq2	0.286213	0.00182142
Coq9	0.35749	0.000486704
Coro1b	0.576995	2.55566e-13
Coro1c	0.391174	3.73389e-09
Coro2b	2.17412	9.4847e-32
Coro7	-0.519357	4.7559e-07
Cotl1	0.834147	1.04086e-19
Cox15	0.398509	1.3866e-07
Cox16	-0.534566	8.08799e-08
Cox17	-0.885433	1.24487e-25
Cox19	-0.36562	5.18039e-05
Cox20	-0.412902	0.000639072
Cox4i1	0.719203	1.32468e-15
Cox5b	-0.337453	4.18569e-06
Cox8a	0.755236	6.2954e-25
Cp	-0.626531	1.71588e-12
Cpeb3	1.35032	6.01052e-19
Cpm	-2.08689	4.49499e-18
Cpne8	7.13519	1.14101e-195
Cpox	-0.422571	1.77598e-09
Cpped1	-0.850932	4.14712e-36
Cpsf1	0.486579	1.89644e-10
Cpsf3	-0.457257	8.43627e-10
Cpsf6	-1.74	2.1608e-129
Cpsf7	0.356031	4.01903e-07
Cpt1a	0.618989	3.29504e-21
Cpt1c	0.647374	1.63148e-13
Cpt2	0.478598	1.26798e-06
Cptp	-0.274042	0.00113847
Cpxm1	1.64484	1.77095e-15
Cr1l	-0.695328	4.56159e-16
Cradd	-0.888157	8.68091e-10
Cramp1l	0.39436	0.000896516
Crbn	-0.43292	1.8858e-07
Crebbp	-0.569853	1.69749e-05
Crebrf	0.737738	2.11528e-07
Creg1	-0.764651	1.30464e-24
Crim1	-0.673596	1.36408e-06
Crip1	-5.71894	1.82476e-278
Crispld2	-1.16972	6.51899e-06
Crkl	-0.656945	2.41331e-24
Crlf1	1.87107	4.87032e-53
Crmp1	2.95741	5.19936e-35
Crtc2	0.430987	6.66678e-07
Cry1	-0.816703	6.67988e-22
Cry2	0.50462	1.59608e-08
Cryab	-1.01906	2.34754e-51
Cryl1	1.19569	3.70074e-15
Cryz	0.486403	1.13534e-07
Cs	-0.641738	2.47015e-20
Csad	0.542174	1.62462e-10
Csf1	-0.489779	2.62589e-08
Csf1r	-0.814601	3.31071e-07
Csgalnact1	-0.758977	1.11968e-18
Csgalnact2	-0.713735	4.03032e-12
Csmd3	3.02692	1.78422e-29
Csnk1g2	-0.606885	6.55377e-15
Csnk2b	0.543378	5.10442e-12
Cspp1	-0.450343	9.01956e-06
Csrp1	-0.59156	9.31111e-11
Csrp2	-1.00881	2.63453e-22
Cst3	0.310761	0.000280209
Cstb	-0.633787	1.70755e-20
Cstf2t	0.604215	2.20477e-19
Ctage5	-0.525693	2.90802e-14
Ctbp1	0.373383	2.06787e-09
Ctbs	0.628543	7.67762e-10
Ctc1	0.742676	3.38172e-22
Ctdsp1	-0.326787	5.98556e-07
Ctdsp2	-0.581903	9.55998e-22
Ctgf	-2.11461	8.86969e-38
Cth	0.90622	4.04066e-40
Ctif	-0.318669	0.000768867
Ctnna1	-0.350824	9.74451e-07
Ctnnal1	-0.382247	3.27331e-06
Ctnnd1	-0.284465	7.74099e-06
Ctns	-0.3253	0.00132521
Ctps2	0.411052	1.64877e-06
Ctsf	2.26129	5.07236e-21
Ctsk	0.376935	2.14401e-05
Ctsl	0.275795	0.00065167
Ctsz	-0.557282	5.20991e-14
Ctu2	0.564041	8.70309e-10
Cubn	-0.470928	6.38516e-05
Cuedc2	0.718166	1.14501e-14
Cul7	1.0394	8.86964e-57
Cul9	1.77334	5.50456e-22
Cwf19l1	0.412245	8.55138e-06
Cx3cl1	2.87124	8.52883e-107
Cxcl1	-0.268521	0.00164705
Cxcl10	-1.60879	9.55166e-21
Cxcl12	-0.99627	6.20671e-44
Cxcl16	5.32692	2.10114e-160
Cxcl5	-0.328545	0.000209999
Cxx1a	0.377907	7.48582e-06
Cxx1b	0.451721	8.91714e-10
Cxx1c	0.369993	0.00399478
Cxxc4	2.04486	1.52843e-16
Cxxc5	-0.387185	1.92887e-05
Cyb561a3	0.857079	2.75016e-22
Cyb561d1	0.563839	2.81557e-05
Cyb5d1	-0.360846	0.000512191
Cyb5d2	-0.457447	0.00024323
Cyb5r1	-0.420043	9.05203e-08
Cyb5r3	-0.268226	0.0002248
Cyb5r4	-0.414435	1.81405e-08
Cycs	-0.340286	8.88288e-07
Cyp1b1	-0.36155	4.33299e-06
Cyp20a1	-0.493729	8.89017e-12
Cyp26b1	-0.844848	1.14693e-23
Cyp2c55	1.51568	5.68644e-67
Cyp39a1	0.514359	0.00132442
Cyp4v3	0.953201	1.0243e-09
Cyp51	0.575291	1.40329e-19
Cyp7b1	3.93661	8.41983e-77
CYTB	-0.351422	0.002543
Cytip	-0.699474	0.000417859
D030028A08Rik	-0.465322	0.000977997
D030056L22Rik	0.788375	6.49545e-25
D10Jhu81e	-0.569336	5.52394e-10
D10Wsu102e	-0.967857	6.96212e-47
D130020L05Rik	0.688376	0.00226246
D16Ertd472e	-0.780703	5.76101e-18
D17H6S53E	0.440118	9.46654e-06
D17Wsu92e	0.446534	1.93965e-13
D19Bwg1357e	0.315515	8.87556e-07
D1Ertd622e	0.29754	0.000485778
D2Wsu81e	0.387012	1.45115e-05
D330041H03Rik	0.921895	3.02537e-05
D330045A20Rik	3.57301	5.62309e-25
D330050I16Rik	0.771672	3.4369e-06
D430020J02Rik	-1.37158	1.25736e-32
D430042O09Rik	0.444637	4.63381e-06
D5Ertd605e	-1.20807	1.70236e-17
D630045J12Rik	0.553109	2.55498e-08
D6Wsu163e	-0.462717	5.36159e-08
D830031N03Rik	0.353856	0.00316755
D8Ertd738e	0.273481	0.00047406
Daam1	-0.690911	8.00737e-12
Daam2	-1.3963	1.96341e-66
Dach2	2.15334	1.31926e-81
Dact1	3.03028	8.60118e-45
Dag1	0.402828	4.88218e-09
Dancr	0.583569	7.30911e-07
Dand5	0.830943	4.08891e-07
Dap	-0.266426	9.28291e-05
Dars	-0.604877	2.61998e-19
Dars2	-0.51561	5.52472e-07
Dazap1	-0.365189	1.23644e-06
Dbi	-0.780019	5.18309e-24
Dbn1	0.837498	2.25494e-35
Dbndd1	1.38365	1.87391e-06
Dbndd2	1.62309	5.98494e-51
Dbt	-0.889067	3.05655e-13
Dcaf11	0.592644	4.21596e-08
Dcaf12	0.32861	2.50972e-06
Dcaf5	-0.325107	3.97903e-06
Dcbld1	-0.392414	4.26865e-06
Dcbld2	-0.586252	9.1906e-12
Dck	0.269153	0.000263273
Dclk1	0.532814	2.02408e-10
Dclre1a	0.518601	3.99797e-08
Dcn	1.63633	1.01381e-57
Dcp2	-0.446736	3.71464e-07
Dctd	-0.506134	2.92862e-11
Dctn6	-0.385455	2.7562e-05
Dctpp1	0.267637	0.00912173
Dcxr	-0.906343	1.58681e-13
Ddah1	-0.50479	4.13069e-10
Ddah2	1.9678	9.42016e-130
Ddb1	0.780658	1.22144e-12
Ddit3	-0.637499	1.07484e-14
Ddr2	-0.341219	9.43941e-06
Ddrgk1	0.335061	2.67795e-05
Ddt	-0.414436	0.00029051
Ddx1	-0.483624	1.42729e-13
Ddx18	-0.350408	1.44509e-08
Ddx19b	-0.277522	0.00138512
Ddx21	-0.618365	4.13039e-18
Ddx24	-0.613552	8.58891e-16
Ddx39	-0.553794	7.47501e-13
Ddx39b	0.549338	3.04221e-13
Ddx47	-0.428976	1.43555e-07
Ddx49	-0.291277	0.00162943
Ddx50	-0.492625	8.48137e-10
Ddx58	-0.697895	2.67088e-11
Ddx60	-1.99945	2.3545e-24
Decr2	0.918019	8.35092e-15
Def8	0.549235	6.81854e-11
Degs1	-0.76424	2.03769e-28
Dennd1b	-0.451402	0.000111502
Dennd2d	1.60192	1.055e-08
Dennd3	3.68432	5.44105e-68
Dennd4b	0.480408	0.000638418
Dennd5a	0.320397	1.16027e-07
Dennd5b	0.742874	0.0018446
Depdc5	0.632084	2.76258e-14
Dera	-0.275613	0.00150237
Desi1	-0.415792	1.57447e-11
Desi2	-0.435281	2.67863e-10
Dexi	-0.59113	1.80006e-07
Dfna5	-0.415793	2.18328e-05
Dgat1	0.348292	0.00025514
Dgat2	0.405065	1.06521e-05
Dgcr14	-0.525722	2.44245e-08
Dgcr2	-0.666528	2.74173e-24
Dgka	-0.991476	1.06949e-05
Dgkd	-0.29625	3.51101e-05
Dgkq	0.780866	2.50397e-13
Dgkz	-0.535503	3.5438e-12
Dhrs13	0.406061	1.14632e-05
Dhrs4	0.594754	5.96577e-11
Dhrs7	-0.537965	6.46735e-08
Dhrs9	-0.548002	1.03334e-11
Dhx16	0.470283	1.03564e-10
Dhx37	0.305793	0.000106212
Dhx40	0.677202	2.96199e-16
Dhx57	0.274425	0.00176691
Dhx58	-1.77601	1.2455e-41
Dhx9	-0.466001	1.92938e-08
Diap3	-0.62046	3.16827e-15
Dicer1	-0.402577	3.02514e-05
Diexf	-0.42572	1.94247e-09
Dimt1	-0.402461	4.48408e-07
Dirc2	-0.296647	0.00456568
Dis3	-0.878036	2.69975e-42
Dis3l	0.293441	0.000895532
Dis3l2	-0.390709	0.000815985
Disp1	1.40922	2.71264e-52
Disp2	1.02716	4.29994e-06
Dlc1	0.369419	7.19225e-07
Dlg1	-0.875827	4.0157e-29
Dlg4	-0.363909	1.90659e-06
Dlg5	-0.296244	0.000113799
Dlgap1	-1.01058	3.51873e-05
Dlgap4	0.284662	0.000316054
Dlk1	1.12893	2.34798e-56
Dlx4	1.50475	4.01833e-16
Dmap1	0.296364	0.00158531
Dmpk	-0.862471	4.18156e-07
Dmwd	0.436091	5.6147e-07
Dna2	-0.94199	5.63308e-19
Dnaaf2	-0.520772	6.39077e-12
Dnaja3	-0.727423	3.43325e-26
Dnajb11	-0.788543	9.19113e-42
Dnajb12	-0.384808	1.56017e-05
Dnajb14	0.472576	1.74246e-05
Dnajb6	0.319005	3.2951e-07
Dnajc12	1.85328	1.56424e-21
Dnajc14	-0.812048	1.02242e-33
Dnajc17	0.461604	2.1357e-05
Dnajc2	0.294514	0.00017737
Dnajc22	-0.60701	0.000643795
Dnajc25	-0.273011	0.0019448
Dnajc27	-0.670122	1.10366e-15
Dnajc4	0.550433	4.86595e-05
Dnal1	-0.484396	9.3073e-08
Dnase2a	0.62512	7.03858e-08
Dnm1l	-0.705719	4.58691e-18
Dnm2	0.323393	1.2501e-06
Dnmbp	0.422419	4.9404e-08
Dnmt1	0.308566	1.9073e-05
Dnmt3b	-0.55563	0.000906761
Doc2g	0.745211	0.00182639
Dock4	-0.536549	8.01685e-06
Dock8	8.36181	6.97303e-78
Dock9	-0.599472	2.84663e-07
Dohh	-0.759708	1.79907e-24
Dok1	-0.825053	3.51474e-27
Dolk	0.275593	0.00417214
Donson	-0.367922	7.35425e-06
Dopey2	0.493857	5.59805e-07
Dot1l	-0.616021	4.98802e-09
Dpcd	0.643644	1.02992e-08
Dpep1	-1.74589	4.97627e-61
Dpf2	0.671498	3.782e-21
Dph1	-0.341429	8.65702e-05
Dph2	-0.478212	1.90899e-08
Dpm3	0.66226	7.85842e-11
Dpp3	0.855984	2.11589e-39
Dpp7	-0.397509	1.65225e-05
Dpt	-3.16549	2.86171e-96
Dpy19l3	0.377156	3.73544e-05
Dram2	0.274704	0.00428472
Drap1	0.572187	2.96705e-11
Draxin	-1.27659	4.86828e-08
Drg1	0.441197	1.83813e-05
Dscc1	0.49354	2.86616e-07
Dse	-0.602322	3.69798e-11
Dsn1	0.320034	3.53235e-05
Dstn	-0.888312	6.58978e-15
Dtd2	-0.495538	6.898e-09
Dtl	-0.505226	2.25479e-06
Dtna	1.18771	4.61645e-29
Dtwd2	-0.616732	7.12463e-07
Dtx2	0.302145	0.00037758
Dtx3l	-1.6257	1.13818e-42
Dtx4	1.41741	9.66542e-37
Dus4l	-0.685306	9.21182e-13
Dusp1	0.389785	8.06907e-05
Dusp10	-0.481772	3.29039e-07
Dusp11	-0.350466	2.00931e-07
Dusp12	-0.467428	2.72842e-12
Dusp18	-0.631208	5.18922e-14
Dusp22	-0.334149	0.000360517
Dusp23	0.708172	7.87912e-05
Dusp4	-1.0738	5.90992e-26
Dusp8	0.441965	0.00415289
Dusp9	4.5196	5.03766e-181
Dvl1	-0.346369	9.04753e-06
Dvl2	0.340895	1.475e-05
Dxo	0.559375	2.17995e-07
Dync2li1	0.37276	0.000992483
Dynll2	-0.375159	3.92659e-09
Dynlt1a	0.955689	1.11557e-23
Dynlt1b	1.14527	3.80774e-36
Dynlt1c	0.999649	7.82781e-44
Dynlt1f	1.43794	7.9945e-06
Dynlt3	-0.651673	6.36191e-18
Dyrk1b	1.36276	7.29063e-31
Dyrk2	-0.482292	4.76135e-05
Dysf	0.459391	6.69455e-08
E130012A19Rik	-6.99631	2.14389e-39
E130307A14Rik	1.21229	2.84585e-06
E130317F20Rik	0.643787	0.00116842
E2f5	-0.489046	5.00031e-08
E2f6	1.27073	2.68543e-46
E2f7	-0.484244	5.28968e-06
E330009J07Rik	1.24319	2.88691e-06
E4f1	0.326861	0.00112741
E530011L22Rik	0.626784	0.00729278
Eapp	-0.568016	8.59361e-11
Ebf1	-0.428838	3.80921e-06
Ece1	0.59666	1.38436e-13
Ece2	-0.720666	2.31161e-18
Ech1	0.310971	0.002541
Echdc1	-0.804169	9.24081e-13
Echdc3	0.646139	7.35356e-13
Echs1	0.349144	0.000444474
Eci1	0.786253	1.27862e-19
Edem1	-0.45478	5.16658e-10
Edem2	0.267027	0.00421225
Edf1	0.340287	9.48167e-06
Edn1	3.4234	1.49153e-49
Ednra	1.45305	5.11793e-40
Edrf1	0.374193	9.46654e-06
Eea1	-0.672976	1.46794e-09
Eed	-0.295493	0.000179041
Eef1b2	0.570546	1.51584e-07
Eef1g	0.964986	1.33069e-15
Eef2k	-0.34767	2.34961e-06
Eef2kmt	-1.01628	1.06964e-26
Eefsec	-0.503278	1.62138e-06
Efcab7	-0.54166	2.93195e-06
Efemp2	0.543675	2.41095e-14
Efhd2	-0.451335	2.30634e-10
Efna5	0.977612	3.7751e-21
Efnb1	-0.288213	0.00862756
Efr3b	-2.26447	2.07594e-33
Egfl7	0.913288	4.90118e-06
Egfr	0.395825	1.56408e-05
Egln1	0.44673	3.88153e-11
Egln3	-2.00268	5.64954e-163
Egr1	0.922296	3.22907e-10
Egr3	-0.76918	0.000153827
Ehbp1l1	0.494643	3.62122e-11
Ehd1	0.439025	3.84399e-08
Ehd4	-0.306371	1.16815e-06
Ehmt2	0.66922	9.45969e-21
Eid2	4.73553	5.82233e-188
Eif1a	-0.287937	5.99594e-05
Eif1ad	0.270249	0.000578915
Eif1b	0.26444	0.00474044
Eif2ak2	-0.56856	2.85459e-08
Eif2b1	0.347296	8.13132e-06
Eif2b2	-0.582628	2.66722e-12
Eif2b4	0.322262	8.29165e-05
Eif2b5	-0.524493	1.66756e-08
Eif2s1	-0.628958	5.2667e-21
Eif3a	0.384956	0.00010833
Eif3c	0.432967	7.62781e-08
Eif3f	0.26979	0.00685164
Eif4a2	-0.670184	7.43644e-25
Eif4b	0.295255	0.000624505
Eif4e	-0.270127	0.000196682
Eif4e3	-1.73397	2.00132e-67
Eif4ebp1	0.365617	7.7652e-08
Eif4ebp2	-0.783478	6.49964e-27
Eif4ebp3	-0.449015	0.00302937
Eif4g1	-0.454551	2.92699e-07
Eif4g3	0.537209	2.04903e-10
Eif5	-0.430814	1.1587e-09
Eif5a2	-0.521709	6.13076e-06
Eif5b	-0.268333	0.00193376
Elavl1	-0.267296	1.27184e-05
Eldr	0.772515	1.19333e-05
Elfn1	2.06895	4.20097e-22
Elk3	-0.629287	6.89756e-17
Elk4	-0.505197	1.21456e-06
Ell2	0.375158	4.05662e-05
Elmod2	-0.451888	3.32517e-05
Elmsan1	-0.423184	1.33593e-05
Elovl4	1.56043	1.87026e-47
Elovl6	-0.430784	0.000218054
Emb	-3.98182	3.8318e-214
Emc1	0.319431	0.000100503
Emc10	0.402898	6.39685e-08
Emc3	-0.320459	2.86849e-06
Emc8	0.533605	1.90807e-12
Eme2	0.415658	0.00912441
Emg1	-0.479542	3.83359e-10
Emilin1	0.283222	0.000531817
Eml1	-0.58486	4.45706e-22
Eml2	-1.00257	2.14228e-18
Eml3	1.1333	8.91592e-51
Emp1	-0.550352	4.05958e-12
Emp3	-0.656949	2.11375e-20
Emx2	4.65345	6.29693e-87
Emx2os	6.48346	1.08061e-52
En1	-0.652235	3.07237e-17
Enah	-0.304302	0.000139801
Enc1	-0.474863	1.86089e-10
Endod1	-0.91982	4.79362e-26
Endog	0.659369	4.82579e-07
Endov	0.413257	3.70051e-06
Engase	-0.455803	0.00123989
Enho	-0.331732	0.00761584
Eno2	-0.572234	1.45388e-06
Eno3	-0.900503	1.26944e-28
Enoph1	0.311062	5.49473e-06
Enox1	-0.775113	4.15213e-09
Enpp3	-0.485483	0.000177272
Enpp4	0.774044	1.48686e-12
Enpp5	2.4308	4.86854e-72
Ensa	0.26791	0.000334876
Entpd6	0.315395	3.84763e-05
Entpd7	0.60009	3.32658e-12
Eogt	-0.675848	2.08531e-14
Ep400	0.475454	5.68795e-09
Epas1	1.09874	1.00371e-07
Epb4.1	1.8885	7.44495e-18
Epb4.1l1	-0.333925	1.90694e-06
Epb4.1l2	-0.485246	1.33158e-13
Epb4.1l3	0.332613	1.53768e-06
Epb4.1l5	0.453219	0.00319319
Epha4	3.59102	2.69606e-117
Epha7	4.43252	1.73938e-54
Ephb2	0.785825	2.83506e-20
Ephb3	-1.07979	6.39812e-41
Ephb4	0.446146	3.25982e-11
Ephb6	1.4968	2.29841e-10
Ephx1	-0.407092	2.00366e-05
Epm2aip1	0.438301	5.88084e-07
Epn1	0.478846	1.26983e-11
Epor	-0.599065	0.00143103
Eps15l1	0.338953	2.78691e-06
Eps8	-1.02606	1.78846e-49
Ept1	0.397384	7.0206e-07
Erbb2	0.404892	9.5691e-07
Erc1	-0.474849	3.11077e-11
Ercc1	-0.398998	1.17519e-06
Ercc4	-0.507909	1.75386e-09
Ercc5	-0.440166	3.43806e-07
Erdr1	-1.21397	2.60634e-18
Ergic1	0.509911	1.2907e-15
Ergic2	-0.493625	1.43103e-11
Ergic3	0.410639	1.50675e-06
Erh	-0.308616	7.21579e-05
Eri1	-0.45681	1.22906e-11
Erlin1	0.483701	6.66408e-12
Ermard	0.419315	2.80327e-06
Ero1l	-0.613792	2.31898e-15
Erp29	0.614561	1.12642e-18
Errfi1	0.307287	0.00321326
Esyt1	-0.276807	0.000517511
Esyt2	-0.553861	7.0797e-14
Ethe1	-0.435018	4.74718e-06
Etl4	-0.65258	1.52038e-08
Etnk1	-0.480883	8.19543e-07
Ets2	0.266876	0.000106585
Etv1	1.23111	3.42115e-31
Etv5	-0.993035	1.70334e-31
Etv6	-0.437275	4.56457e-09
Eva1a	-0.831569	3.68129e-08
Eva1c	1.09589	4.56159e-16
Evc	0.500837	1.72934e-10
Evc2	0.393557	1.24557e-07
Evi5l	-0.543019	1.71933e-06
Exo1	-0.42333	7.71267e-08
Exo5	0.327003	7.26595e-05
Exoc1	0.351104	7.92131e-07
Exoc3l4	-0.774756	7.67631e-12
Exoc6	0.473693	4.22677e-05
Exoc8	0.439974	3.32485e-06
Exosc1	0.317241	9.9892e-06
Exosc8	0.378749	1.35036e-07
Exosc9	-0.336577	0.00144541
Ext2	0.291012	8.09909e-06
Ezh1	0.483432	2.07773e-07
Ezr	1.27014	1.34417e-89
F11r	-6.35434	1.9819e-50
F420014N23Rik	-0.951126	0.000208555
F8	-0.798175	3.97699e-07
F8a	0.291214	0.00849678
Fads1	0.969948	1.14524e-49
Fads2	1.29201	3.42425e-60
Fads3	0.581743	1.90858e-17
Fah	-0.288442	0.00173928
Fahd1	0.911721	8.27081e-18
Faim2	0.856687	9.74556e-06
Fam101b	-0.619256	6.21139e-08
Fam102a	0.67686	4.00505e-06
Fam107b	-0.389428	1.71781e-07
Fam109a	0.687754	3.97337e-11
Fam109b	0.319713	0.00285933
Fam110b	0.420514	3.18273e-05
Fam111a	0.273711	0.00130062
Fam115c	0.410378	7.28529e-07
Fam117a	1.4897	7.35107e-20
Fam120aos	1.24878	2.13395e-22
Fam120b	0.334178	5.00656e-06
Fam120c	0.72823	4.60172e-12
Fam122a	0.339787	0.000596337
Fam122b	-0.523064	2.93632e-05
Fam126a	0.352211	7.83345e-06
Fam126b	-0.738517	4.26709e-06
Fam129a	-0.429988	2.01377e-08
Fam131b	-0.882819	4.76428e-37
Fam136a	-0.533997	2.88113e-08
Fam13c	0.691781	5.18741e-07
Fam151b	1.12126	3.08802e-07
Fam160a1	0.764884	7.04334e-12
Fam160b1	0.538378	2.52151e-13
Fam162a	-0.934698	2.65059e-40
Fam168b	-0.318639	8.73637e-07
Fam171a2	1.02579	8.1939e-16
Fam171b	0.698465	1.87141e-10
Fam173a	1.17811	4.24929e-27
Fam177a	-0.544677	5.02104e-11
Fam178a	0.592303	1.66724e-09
Fam179b	-0.529116	7.14354e-06
Fam185a	-0.491004	5.40908e-06
Fam188a	-0.417985	1.78616e-06
Fam193a	0.630293	1.24256e-14
Fam195a	1.10929	2.0977e-14
Fam195b	0.390757	0.000127635
Fam198b	-0.468798	4.29877e-10
Fam204a	0.414932	0.00017568
Fam206a	-0.302865	2.25383e-05
Fam207a	-0.592995	1.36776e-16
Fam208b	-0.380997	0.00649647
Fam20a	1.0522	7.70452e-28
Fam20b	-0.573874	3.90351e-19
Fam20c	0.470583	2.72577e-07
Fam210b	0.835811	2.32958e-13
Fam212a	-0.511624	1.78273e-08
Fam213a	0.594262	1.23016e-07
Fam213b	0.698709	2.0159e-08
Fam214a	0.563077	7.76697e-07
Fam216a	0.495758	1.00106e-08
Fam221a	0.90058	6.45931e-06
Fam229b	-0.414246	0.00978211
Fam32a	0.793612	2.22247e-24
Fam3a	0.439147	4.34521e-05
Fam3c	1.02315	3.70476e-32
Fam43a	-0.533668	2.68421e-10
Fam45a	0.857313	7.10752e-18
Fam46a	-0.577896	4.16214e-08
Fam50a	0.390843	3.95726e-06
Fam53b	0.27638	0.00229541
Fam57a	-0.469438	5.32826e-08
Fam63b	-0.665305	2.31071e-08
Fam65b	-1.0936	5.36444e-08
Fam69a	1.20477	5.65413e-29
Fam69b	1.29882	8.91629e-36
Fam71f1	0.590161	0.000541203
Fam72a	-0.83093	8.75437e-15
Fam73b	-0.338747	7.35425e-06
Fam89b	0.838681	1.0738e-27
Fam92a	0.285061	0.000366008
Fam96a	-0.275448	0.000334876
Fam98c	0.854638	2.81857e-10
Fanca	0.737937	2.45576e-18
Fancb	-0.387748	9.16807e-05
Fanci	0.334415	9.43099e-05
Fancm	-0.414658	0.000130461
Farp1	-0.289021	8.01206e-06
Farp2	-0.575883	2.35827e-11
Farsa	0.32706	0.000181698
Farsb	-0.489864	1.08166e-10
Fas	1.37461	1.92713e-42
Fastk	0.330747	8.7904e-06
Fastkd2	-0.584768	3.9077e-12
Fat2	-0.865474	5.46317e-11
Fat4	1.13122	4.77005e-17
Fau	0.757589	5.45515e-16
Fbln1	0.58739	4.09209e-10
Fbln2	-0.406851	0.00045047
Fbln5	-1.1286	1.34138e-68
Fbxl12	0.329399	0.000715645
Fbxl14	-0.608803	6.71354e-09
Fbxl15	0.742552	1.5217e-14
Fbxl16	3.42779	2.34864e-37
Fbxl18	0.463397	6.04118e-05
Fbxl2	1.19989	1.1726e-19
Fbxl20	0.445746	9.8946e-07
Fbxl3	-0.442508	9.73995e-05
Fbxl5	0.479826	9.48406e-13
Fbxl8	0.326719	0.00180289
Fbxo10	0.510302	4.39037e-08
Fbxo2	-0.470011	1.18973e-06
Fbxo21	0.695875	2.24958e-24
Fbxo25	0.280932	0.00124598
Fbxo28	-0.460353	2.96526e-11
Fbxo30	-0.55102	8.8478e-07
Fbxo31	-0.300462	0.00760361
Fbxo45	-0.813887	7.70263e-15
Fbxo5	-0.8131	1.70073e-17
Fbxo7	-0.464693	8.36188e-07
Fbxo9	-0.367328	2.33376e-05
Fbxw17	0.264702	0.00531478
Fbxw4	0.511936	2.66779e-08
Fbxw5	0.354482	7.79834e-05
Fbxw8	0.391513	1.98911e-07
Fbxw9	0.6987	3.46147e-11
Fcf1	-0.757356	5.2667e-21
Fcgrt	0.304349	0.00982648
Fcrlb	-1.26062	4.98695e-09
Fdxr	-0.537316	5.458e-08
Fen1	0.280979	2.28214e-05
Fert2	0.472183	4.31804e-10
Fez1	3.49966	5.03739e-190
Fez2	-0.464247	3.33574e-12
Fgd1	0.432794	6.5105e-09
Fgd3	-0.518578	2.45986e-09
Fgd6	-1.1499	5.8085e-29
Fgf10	-0.327434	0.000927739
Fgf7	-0.379871	9.44824e-07
Fgfbp3	1.72001	2.67615e-25
Fgfr1	-0.490206	2.48896e-14
Fgfr1op	0.473471	6.47579e-10
Fgfr1op2	-0.570841	5.18822e-16
Fgfr2	-0.313468	0.00635965
Fh1	-0.370408	3.72839e-07
Fhl1	-0.345519	0.000445014
Fhod1	-0.27201	0.00300124
Fibin	0.816553	1.08156e-07
Fibp	0.581549	1.23739e-09
Ficd	0.351877	0.00399478
Fig4	-0.858132	3.0539e-25
Fignl2	0.388171	0.00177904
Filip1l	-0.332574	0.000226734
Fkbp11	-0.745195	3.8867e-15
Fkbp14	-0.664841	5.88429e-14
Fkbp1b	1.11802	2.17722e-07
Fkbp2	1.04899	7.92841e-26
Fkbp4	-0.265386	0.000389925
Fkbpl	0.42688	0.00361429
Flnc	0.336573	0.00026394
Flot1	0.722519	5.07167e-18
Flot2	0.432372	3.11118e-08
Flrt2	-0.59619	8.30365e-07
Flrt3	1.75493	1.39828e-14
Flt1	1.73938	9.93132e-72
Flywch1	1.07885	5.23893e-53
Flywch2	5.6915	1.23798e-148
Fmn1	-0.930978	7.52627e-08
Fmnl2	-0.627756	1.06393e-14
Fnbp1	-0.418627	7.53333e-08
Fndc3a	-0.468159	9.46072e-07
Fndc4	2.89569	1.76692e-186
Fndc7	1.11007	9.04441e-06
Fnta	0.282461	0.00150807
Fntb	-0.409931	1.07695e-05
Focad	0.308881	4.16853e-05
Fopnl	-0.629928	4.69946e-11
Fosl2	0.494517	6.53235e-12
Foxc1	-0.372802	0.00698685
Foxd1	-1.12703	1.98391e-30
Foxd2	0.623772	0.00156343
Foxf1	4.20653	2.29161e-41
Foxf2	-0.307412	0.00143136
Foxl1	0.640995	4.06567e-05
Foxn2	-0.279727	0.00262129
Foxred2	-0.998592	1.56516e-31
Fpgt	-0.750793	3.90952e-14
Frat2	1.49959	7.99162e-14
Frk	-0.901064	8.11519e-18
Frmd6	-0.526216	3.71868e-14
Frmd8	0.768906	1.00124e-22
Frrs1	-0.536812	1.11961e-09
Frs2	0.49058	8.18143e-08
Fryl	0.706975	1.32012e-14
Fsd1	1.04069	1.76584e-18
Fst	0.364618	0.00016209
Fstl1	-0.4094	1.58689e-06
Fth1	0.613544	6.34773e-08
Fuca2	-1.1687	5.04478e-32
Fut11	1.10727	1.7308e-33
Fut8	-0.373382	4.80738e-05
Fv1	0.742754	0.000401156
Fxn	0.843943	8.6376e-16
Fxyd5	-0.480635	2.21893e-10
Fyttd1	-0.738894	4.24277e-28
Fzd1	0.537624	5.07813e-10
Fzd2	-0.298021	0.000357067
Fzd3	1.42793	1.24708e-31
Fzd4	-0.3152	0.00953357
Fzd5	-0.756663	5.32587e-08
Fzd8	-0.487752	0.000317227
Fzr1	-0.388086	2.32415e-06
G2e3	-0.697742	2.1235e-13
G3bp2	0.325979	2.4509e-06
G6pc3	1.20348	8.48243e-34
Gab2	0.428006	3.54505e-05
Gabarapl1	-0.463917	6.78772e-11
Gabarapl2	-0.360019	0.000107401
Gabbr1	0.575274	2.3415e-11
Gabpa	-0.591687	3.61867e-10
Gabpb2	-0.340989	0.000303494
Gabre	0.395913	0.00872476
Gadd45b	-0.979237	7.70698e-24
Gadd45g	-1.06885	2.94138e-21
Gak	0.574969	4.22309e-18
Gal3st4	0.77951	0.000547338
Galc	-0.573836	4.57052e-11
Gale	-0.393745	5.90096e-05
Galk2	-0.368787	2.98224e-05
Galns	0.776064	5.99936e-17
Galnt11	0.507291	1.67176e-05
Galnt2	0.754149	7.53331e-33
Galnt4	-1.31042	1.57408e-55
Galnt7	-0.605818	1.16556e-06
Galt	0.371917	9.71181e-05
Gamt	0.317588	0.00287777
Ganab	0.671856	1.29409e-22
Ganc	-0.527051	1.9564e-07
Garnl3	1.02503	1.74421e-11
Gart	-0.281802	0.000404879
Gas2l3	-1.03202	4.22119e-23
Gas7	0.34649	0.00407988
Gas8	0.537648	4.83236e-09
Gata2	-0.349419	0.0031681
Gata3	1.23091	1.36027e-18
Gatsl2	0.702491	3.08463e-12
Gba	-0.450829	5.65973e-08
Gba2	0.867338	2.24958e-19
Gbas	0.961159	1.63375e-34
Gbe1	-0.983085	6.31227e-31
Gbf1	0.716352	6.21312e-28
Gbp3	-1.06325	1.99702e-09
Gbp6	0.49124	0.00961979
Gbp7	-1.47907	4.34878e-15
Gbp9	0.547118	0.00308104
Gcat	-0.793041	2.91283e-14
Gcc1	0.528749	2.49597e-10
Gcc2	-0.633748	2.21364e-09
Gcfc2	-0.576236	1.2031e-07
Gchfr	-1.33629	1.76271e-42
Gcn1l1	0.582147	7.60309e-12
Gda	2.25294	4.28609e-38
Gdf11	-1.19903	2.79619e-43
Gdf15	-0.923241	7.63101e-11
Gdnf	0.399591	1.03245e-05
Gdpd1	1.65213	3.17844e-69
Gdpd5	1.32827	2.57403e-28
Gem	0.989402	3.81821e-17
Gemin6	-0.469833	3.19233e-05
Gen1	-0.510016	9.67356e-06
Gfer	0.47592	2.45767e-09
Gfpt1	-0.465038	2.32402e-11
Gfpt2	-4.76681	5.05052e-136
Gfra1	1.02193	8.28597e-06
Gga3	0.381919	3.02537e-05
Ggact	-0.556267	1.56599e-07
Ggt7	1.44117	2.99462e-33
Gigyf1	0.56273	2.60081e-07
Gigyf2	-0.376293	2.16021e-05
Gimap9	-1.17886	9.06836e-18
Gin1	-0.367162	0.000650306
Ginm1	-0.379252	0.000106918
Gins2	0.811701	1.84523e-22
Gins4	0.282626	0.00027302
Git2	0.303588	0.0001236
Gja1	-0.995068	2.68699e-36
Gjb4	-0.50123	5.44502e-05
Gjb5	0.415982	0.00851138
Gkap1	1.37074	1.0139e-52
Glb1	0.349063	1.24537e-05
Gldc	0.719806	0.00453863
Gle1	0.269467	0.000634966
Gli1	-2.84371	1.66025e-36
Gli2	0.540142	7.45951e-08
Glipr1	-7.10067	0
Glipr2	0.279014	0.000336169
Glis2	-0.932882	2.71963e-32
Glmn	0.270437	0.00401736
Glo1	0.514937	1.10492e-14
Glrx	-0.274248	0.00136714
Glrx2	-0.547468	6.80661e-09
Glrx5	-0.292774	0.00010975
Gls	-0.44126	1.08741e-06
Gls2	-1.49907	4.52689e-13
Glt25d1	-0.2712	3.4916e-05
Gltscr2	0.30183	4.88632e-05
Glul	-0.585144	5.24035e-19
Glyr1	-0.677426	5.43683e-32
Gm10052	0.365899	0.000919357
Gm10516	-0.945376	1.47842e-05
Gm10778	-1.12578	9.56224e-12
Gm12070	-0.277031	0.000361966
Gm12185	-1.03527	0.00248326
Gm12603	-1.26656	2.00748e-36
Gm12942	0.7994	4.69067e-07
Gm13154	2.1885	1.0434e-41
Gm13247	1.84388	5.28924e-11
Gm13363	-0.372007	7.5159e-09
Gm13375	1.06883	2.07698e-19
Gm14124	1.99917	2.8918e-23
Gm14139	-0.841471	8.85208e-11
Gm14308	-0.854921	2.51893e-12
Gm14325	-0.467318	9.35216e-06
Gm14326	-0.402994	0.000125208
Gm14430	-0.854921	2.51833e-12
Gm14431	-0.426428	0.0012538
Gm14434	-0.854919	2.47516e-12
Gm14436	-0.405729	1.98668e-05
Gm14440	0.374079	0.00326008
Gm15107	0.606365	0.000615821
Gm15417	0.408946	0.00213547
Gm15694	-0.675389	7.02018e-05
Gm15760	-1.33669	2.15879e-11
Gm15987	-1.00579	5.68871e-06
Gm1673	3.29888	4.1902e-92
Gm16973	-0.503983	0.00526273
Gm17066	-0.902737	7.67102e-16
Gm17296	0.312638	0.00365954
Gm17757	-1.24555	1.16737e-07
Gm17762	1.0022	8.98823e-05
Gm20300	-0.594019	0.0043733
Gm20554	1.43342	2.21062e-24
Gm20939	0.552864	0.00579685
Gm2115	-0.522961	4.4771e-15
Gm29766	0.282077	0.00742326
Gm2a	0.609827	5.41241e-10
Gm4262	-1.03229	2.30263e-07
Gm4724	-0.854918	2.45547e-12
Gm5424	0.858859	1.37293e-21
Gm5512	-1.09817	0.00977683
Gm5617	0.583971	0.000507698
Gm5886	1.37958	1.63019e-07
Gm608	-0.683253	2.63821e-06
Gm6548	-0.325654	0.0014362
Gm6644	0.430199	6.80787e-06
Gm6710	-0.435416	1.99688e-05
Gm684	-0.472792	0.00674361
Gm7334	-1.22127	9.47359e-30
Gm7367	0.424225	2.53271e-07
Gm7609	0.696879	0.000947926
Gm773	-5.30003	6.50896e-178
Gm8773	1.72116	2.91631e-42
Gm8898	-0.426428	0.00125442
Gm9855	-0.460983	0.00302965
Gmppa	-0.736807	1.48915e-18
Gmpr	1.02818	4.41242e-28
Gna11	-0.546558	6.89901e-15
Gnal	-0.747813	1.63723e-07
Gnaq	0.49172	6.34482e-07
Gnaz	1.93732	4.6776e-12
Gnb1l	-0.342787	0.00734151
Gnb2l1	0.394417	0.000700413
Gnb4	0.455643	5.87497e-07
Gnb5	0.438904	0.000377023
Gne	-0.434749	6.20438e-08
Gng11	1.084	1.1341e-25
Gng12	-0.49062	3.83049e-12
Gng2	-0.532531	2.20194e-07
Gnl1	0.674248	2.97565e-24
Gnpat	0.637671	4.76047e-20
Gnptab	-0.454106	4.56461e-08
Gns	-0.688091	8.05288e-27
Golga5	-0.534385	1.83696e-11
Golgb1	-0.493971	5.57477e-07
Golt1b	-0.458792	4.38441e-12
Gon4l	0.30982	2.49525e-05
Gopc	-0.760586	3.72282e-17
Gorab	-0.37964	1.32582e-07
Got1	0.514446	1.06993e-15
Gpaa1	-0.289465	0.00129224
Gpam	0.618677	1.12813e-12
Gpank1	0.654599	1.21448e-08
Gpatch1	-0.365132	0.000264388
Gpatch4	-0.432022	1.24702e-06
Gpc1	-1.1016	1.59376e-63
Gpc2	4.09675	3.52523e-29
Gpc6	-0.652683	2.29854e-12
Gper1	-0.603878	5.41339e-05
Gphn	-0.52875	1.01702e-10
Gpkow	0.311129	4.7954e-05
Gpld1	-0.400069	0.00169041
Gpn3	0.301101	0.000131042
Gpr125	0.344825	4.2015e-06
Gpr126	-2.90691	7.86347e-91
Gpr135	-1.68778	6.65074e-10
Gpr137	1.12771	6.58852e-24
Gpr137b	0.358634	2.48355e-06
Gpr141	2.97772	7.04292e-24
Gpr149	1.59307	1.23751e-37
Gpr155	-0.769134	4.96135e-08
Gpr173	0.643466	1.05078e-06
Gpr176	0.919921	1.07344e-32
Gpr180	-0.594772	1.32846e-16
Gpr19	-1.1404	4.37045e-11
Gpr35	-1.29788	1.90569e-12
Gpr39	-1.19295	7.46458e-13
Gpr64	3.35223	2.96402e-65
Gpr85	0.896971	2.59147e-23
Gprasp1	0.302055	0.00352073
Gprc5a	-0.429987	1.601e-05
Gpsm1	0.424347	1.58107e-06
Gpsm3	0.775983	3.91119e-07
Gpt2	0.63831	1.45582e-19
Gpx4	-0.286853	0.00593054
Gpx7	-0.386364	5.37014e-05
Gpx8	-0.307389	5.64973e-06
Gramd1a	0.311278	0.000763493
Grasp	-0.389188	0.000648789
Grb14	0.656829	4.68018e-22
Grb2	-0.592457	9.37025e-20
Grem1	2.40866	2.08059e-112
Grem2	0.947726	3.22885e-16
Gria3	3.7363	7.3875e-97
Grik5	1.04398	3.28266e-24
Grin2d	0.492998	0.00348932
Grk5	-0.385759	3.58318e-07
Grpel2	-0.294205	0.000151262
Grsf1	0.270343	0.000259916
Gsap	1.12695	2.72983e-24
Gsdmd	-2.31166	2.38169e-68
Gse1	0.414461	2.89703e-05
Gsk3a	0.315524	1.14999e-05
Gsk3b	-0.670692	8.4509e-15
Gspt1	-0.663219	1.96844e-22
Gsr	-0.520747	2.86068e-12
Gsta1	-0.984153	8.40463e-05
Gsta3	-1.14779	9.27947e-09
Gstk1	-3.9233	6.75838e-34
Gsto1	0.530815	2.34351e-11
Gstp1	0.634299	3.88541e-12
Gstp2	1.04467	7.41895e-07
Gstt1	1.64836	4.23765e-13
Gstt3	2.03742	1.22946e-38
Gstz1	0.341747	0.00812922
Gtdc1	0.476485	7.5555e-06
Gtf2e1	-0.641825	4.68277e-20
Gtf2h3	0.295068	0.00155291
Gtf2h4	0.351022	0.000144583
Gtf2h5	0.287864	0.000693976
Gtf2i	0.446659	1.61092e-13
Gtf2ird2	0.281107	0.00144572
Gtf3c2	0.346858	7.22631e-08
Gtf3c5	0.711065	1.79622e-18
Gtf3c6	-0.459551	9.65868e-08
Gtpbp10	-0.338698	0.000477699
Gtpbp8	-0.618485	1.37927e-07
Gucd1	-0.490261	1.1391e-08
Gucy1a2	3.23729	6.90229e-61
Guf1	0.353139	0.000308367
Guk1	0.426674	4.04561e-06
Gxylt1	-0.309219	0.0073054
Gyg	0.463739	3.51037e-09
Gyk	-0.268187	0.00350489
Gzf1	0.362706	3.78418e-07
H2-DMb1	2.26613	1.80255e-30
H2-DMb2	3.23273	3.84558e-29
H2-K1	0.961559	8.94978e-36
H2-M1	-6.87255	1.59001e-37
H2-M3	0.846226	3.28634e-20
H2-T10	0.304937	0.00677669
H2afj	0.395073	0.000181144
H2afv	1.05148	5.43763e-30
H2afy2	-3.77954	2.18936e-169
[truncated: 3,148 more rows]

## Sheet: PGC-OE annotated isoforms
Transcript	Gene	FC(P/V)	p value	Transcripts	Transcripts detected
NM_001001130	Zfp85	1.1393	0.862389	1	1
NM_001001144	Scap	1.05349	0.772694	2	2
NM_001001176	Taf9b	3.22683	0.459985	2	2
NM_001001180	Zfp941	16.8129	1.98346e-05	1	1
NM_001001181	BC031181	-1.26429	0.0051053	1	1
NM_001001182	Baz2b	1.09659	0.51843	1	1
NM_001001184	Primpol	-1.34999	0.281933	1	1
NM_001001186	Zfp456	1.10351	0.883696	1	1
NM_001001187	Zfp738	-1.15016	0.766593	1	1
NM_001001295	Dis3l	1.51353	0.0539909	3	1
NM_001001321	Slc35d2	1.07962	0.751741	1	1
NM_001001326	St5	1.29342	0.00106934	3	2
NM_001001327	Vkorc1l1	1.38805	0.32919	3	3
NM_001001333	Hexdc	1.42033	0.491087	2	2
NM_001001491	Tpm4	-1.44792	6.91961e-10	1	1
NM_001001493	Wdr83os	-1.07959	0.524748	1	1
NM_001001565	Chpf	-1.12452	0.828468	2	2
NM_001001566	Chpf	-1.35524	7.84463e-06	2	2
NM_001001602	Dab2ip	-2.19139	0.0234077	7	4
NM_001001735	Whsc1l1	-1.0638	0.671419	2	2
NM_001001738	Itprip	1.5386	6.74164e-11	1	1
NM_001001792	Zfp239	-1.12347	0.849213	2	2
NM_001001798	Atp11c	-1.33113	0.263277	2	2
NM_001001806	Zfp36l2	-1.25527	0.000772787	1	1
NM_001001880	Mpzl1	1.91104	0.0238807	2	2
NM_001001881	2510009E07Rik	4.21021	6.91652e-05	1	1
NM_001001882	Rtel1	1.07197	0.555321	6	5
NM_001001884	Nckap5l	1.13981	0.249701	1	1
NM_001001892	H2-K1	1.95047	3.86082e-30	1	1
NM_001001932	Eea1	-1.59123	3.50911e-06	1	1
NM_001001979	Megf10	-2.53929	2.19755e-20	1	1
NM_001001981	Utp14b	-1.67906	0.0449032	2	1
NM_001001982	A430105I19Rik	-1.91897	2.73505e-23	1	1
NM_001001983	Pi4ka	-1.73189	1.00471e-28	1	1
NM_001001984	Kdm2a	1.5188	1.20314e-14	1	1
NM_001001986	Nol4l	-1.34418	0.574249	2	1
NM_001001999	Gp1bb	-1.02477	0.939896	2	1
NM_001002004	2610507B11Rik	1.18358	0.00213856	1	1
NM_001002008	Zfp948	1.18394	0.425784	1	1
NM_001002011	Lmna	-1.0787	0.267088	3	3
NM_001002239	Rpl17	1.04966	0.678584	1	1
NM_001002267	Tmem158	1.12345	0.834895	1	1
NM_001002268	Gpr126	-7.39261	8.53566e-12	1	1
NM_001002272	Tro	1554.83	3.2597e-23	5	1
NM_001002764	Smg6	1.01242	0.917212	1	1
NM_001002895	AI413582	1.25191	0.199782	1	1
NM_001002929	Nup85	1.02471	0.758747	1	1
NM_001003717	Osbpl8	-3.60196	0.316697	2	2
NM_001003817	Erbb2	1.32796	0.000277373	1	1
NM_001003899	Tardbp	-1.38949	0.477223	6	4
NM_001003908	Cltc	1.13048	0.066979	1	1
NM_001003909	Ankib1	1.00017	0.999541	4	3
NM_001003911	Adamts7	2.1249	2.08418e-14	1	1
NM_001003912	Arhgef11	1.17242	0.0862997	1	1
NM_001003913	Mars	-1.20593	0.00213302	2	2
NM_001003916	Zc4h2	-1.02477	0.926523	3	1
NM_001003917	Atg9a	-1.04467	0.78625	4	2
NM_001003918	Usp7	-1.53658	4.80283e-16	1	1
NM_001003919	Ddx11	1.09413	0.360478	1	1
NM_001003920	Brsk1	1.00664	0.979155	2	2
NM_001003948	Pid1	-1.23083	0.164849	1	1
NM_001003949	Tmem259	-1.64302	4.70362e-13	1	1
NM_001003950	Rab3ip	2.36629	2.65951e-65	1	1
NM_001003953	Kdm2b	1.31003	0.204052	2	2
NM_001003955	Rab11fip5	-1.04935	0.674277	2	2
NM_001003971	Senp7	1.19149	0.551784	4	3
NM_001003972	Senp7	-1.13582	0.907213	4	3
NM_001004062	Crtc1	1.14209	0.355241	1	1
NM_001004066	Zfp386	1.71692	0.498228	3	3
NM_001004139	Zfp619	-1.02705	0.974247	1	1
NM_001004140	Ckap2	-1.02723	0.767243	1	1
NM_001004143	Usp22	1.45394	3.33183e-13	1	1
NM_001004144	Git1	1.06391	0.452968	1	1
NM_001004155	9930012K11Rik	-1.04289	0.9244	2	2
NM_001004164	Gnptab	-1.36686	3.45444e-05	1	1
NM_001004176	Maml3	1.25437	0.23978	1	1
NM_001004185	Whamm	-1.1073	0.717341	1	1
NM_001004187	2610020H08Rik	1.4668	0.54308	2	2
NM_001004190	Zfp560	1.2148	0.528641	1	1
NM_001004191	Gm5617	1.51339	0.155299	1	1
NM_001004194	Nlrp4e	1.99431	0.287525	1	1
NM_001004359	Gprasp1	1.56865	0.740322	3	3
NM_001004361	Tpgs2	-1.12935	0.175131	3	1
NM_001004362	2610008E11Rik	-1.61323	0.0169051	1	1
NM_001004363	Nuak1	-1.83683	1.77265e-07	1	1
NM_001004364	Asap2	-1.19923	0.121437	3	1
NM_001004367	Cxxc4	4.13652	0.00331584	1	1
NM_001004436	Wapal	-1.31365	0.00861614	2	2
NM_001004468	Tacc2	-1.57562	0.277185	3	2
NM_001004721	Pigu	-1.04202	0.698536	1	1
NM_001005223	Znhit3	-1.06916	0.639467	1	1
NM_001005247	Hps5	1.37996	0.17355	3	3
NM_001005248	Hps5	-1.44683	0.369937	3	3
NM_001005331	Eif4g1	-1.36794	3.04588e-07	2	1
NM_001005341	Ypel2	1.80076	0.196038	1	1
NM_001005358	Zfp960	1.32952	0.589529	2	1
NM_001005370	Spin2c	-13.7516	0.000135332	1	1
NM_001005385	Gprasp1	1.17033	0.629709	3	3
NM_001005419	Ado	-1.61901	1.15876e-11	1	1
NM_001005420	Ppp1r26	60.5393	9.32743e-09	1	1
NM_001005423	Mreg	2.71056	0.0630954	1	1
NM_001005426	Zcwpw1	1.77902	2.21007e-06	1	1
NM_001005475	Iqsec2	1.08104	0.776711	2	2
NM_001005506	Txlna	1.28169	0.0104002	2	2
NM_001005507	Smg7	-1.30526	0.00266742	3	3
NM_001005509	Eif2a	-1.11163	0.211955	1	1
NM_001005510	Syne2	-1.32647	0.0227401	1	1
NM_001005525	Rsrc2	1.17344	0.192329	1	1
NM_001005605	Aebp2	-1.15765	0.581639	3	3
NM_001005767	Parl	-1.68291	8.19625e-13	1	1
NM_001005784	Inadl	1.4876	0.347901	4	2
NM_001005788	Zfp69	1.28447	0.670615	1	1
NM_001005847	Aga	-1.53638	8.39455e-11	2	1
NM_001005858	I830012O16Rik	-1.54059	0.0568117	1	1
NM_001005859	Rpl34	1.6387	8.2123e-08	3	3
NM_001005863	Mtus1	-1.41458	0.672617	4	2
NM_001005867	Zmiz2	1.11729	0.674519	2	2
NM_001005868	Erbb2ip	-1.92851	0.411246	4	3
NM_001005916	Zbtb9	1.31826	0.051827	1	1
NM_001006664	Epb4.1l1	-1.30711	0.0772957	6	3
NM_001007465	Rffl	1.35782	0.318626	5	2
NM_001007567	Slc7a6os	-1.02347	0.848171	1	1
NM_001007568	Zfp251	1.19344	0.143619	1	1
NM_001007570	Slc25a42	-1.11525	0.803279	1	1
NM_001007571	D8Ertd738e	1.2115	0.0107208	1	1
NM_001007574	A830010M20Rik	1.34987	0.618958	2	1
NM_001007575	Zfp58	1.0494	0.919133	1	1
NM_001007577	Tceanc	-1.06854	0.909959	1	1
NM_001007578	Armcx6	1.28478	0.284193	1	1
NM_001007581	2810408M09Rik	-1.03657	0.774812	1	1
NM_001007583	Best3	10.3597	0.000551419	1	1
NM_001007589	Akirin2	1.02688	0.79021	1	1
NM_001008231	Daam2	-2.62714	1.05935e-29	1	1
NM_001008232	Asap3	-1.20783	0.555307	1	1
NM_001008233	Plekhn1	1.19051	0.707734	1	1
NM_001008238	Bnip2	-1.17861	0.00204554	2	2
NM_001008421	Nol10	-1.54088	2.96224e-13	1	1
NM_001008422	Scaf1	1.21471	0.0106949	1	1
NM_001008424	Cdsn	1.85788	4.11367e-13	1	1
NM_001008425	Thoc6	1.38402	0.000304752	1	1
NM_001008427	Gm5595	1.02648	0.973614	1	1
NM_001008498	Wdr34	1.82714	7.11096e-05	1	1
NM_001008501	Zfp760	1.38494	0.39574	1	1
NM_001008502	Bbs12	1.52234	0.0825528	2	2
NM_001008506	Zc3h14	-1.34174	0.0496308	5	3
NM_001008542	Mxi1	1.7198	0.0262025	3	2
NM_001008545	Tardbp	-1.27689	0.795565	6	4
NM_001008549	Zfp658	1.0678	0.851016	1	1
NM_001008550	Zfyve26	-1.06703	0.658701	1	1
NM_001008700	Il4ra	-1.15968	0.0247551	1	1
NM_001008705	Bud31	1.07066	0.572203	1	1
NM_001008785	Kbtbd8	-1.52867	0.40912	2	1
NM_001008793	Whrn	-1.49846	0.326939	5	2
NM_001009575	Armcx5	1.05584	0.864647	1	1
NM_001009818	42624	1.17603	0.0152552	1	1
NM_001009927	Mief2	1.2472	0.195324	1	1
NM_001009935	Txnip	-1.28388	0.000331896	2	2
NM_001009947	Dock11	1.04305	0.790148	1	1
NM_001009949	Slc25a51	1.20173	0.00699617	1	1
NM_001009951	Cep44	-1.04442	0.874214	1	1
NM_001009978	Pde1a	1.37874	0.227797	4	2
NM_001010825	Ficd	1.26908	0.428599	1	1
NM_001010833	Mdc1	1.50783	2.28351e-12	1	1
NM_001010836	Ppp1r13l	-1.72909	0.000164339	1	1
NM_001010930	Mrps33	-1.00465	0.993089	2	2
NM_001011802	Olfr1318	1.1188	0.875011	1	1
NM_001012236	Trex1	-1.34062	0.0396381	2	1
NM_001012273	Birc5	-1.05697	0.874725	2	2
NM_001012309	Ccdc55	-1.08247	0.666103	1	1
NM_001012330	Zbtb18	-1.03855	0.870659	2	2
NM_001012396	Ptpla	-1.49547	9.73503e-07	2	2
NM_001012400	AU022252	1.10467	0.677373	1	1
NM_001012401	Hspb6	1.0682	0.531073	1	1
NM_001012477	Cxcl12	-1.13546	0.289062	3	3
NM_001012517	Fut10	-1.09796	0.725313	5	3
NM_001012638	Acd	1.21617	0.0698597	1	1
NM_001013012	Zfp787	1.15402	0.32855	1	1
NM_001013019	Lrrn4cl	-1.23242	0.521612	1	1
NM_001013023	Mterf1a	-1.14021	0.781086	2	1
NM_001013025	Tgfbrap1	-1.17357	0.0444613	1	1
NM_001013026	Ttf2	1.15223	0.0632845	1	1
NM_001013028	Tmem263	-1.40017	1.13732e-06	1	1
NM_001013256	Ctc1	1.50887	0.00370987	4	4
NM_001013360	Npcd	-2.58545	3.99939e-22	2	1
NM_001013366	Wdr91	1.2836	0.0424084	1	1
NM_001013367	Prkaa1	-1.01935	0.848418	1	1
NM_001013368	E2f8	-1.0647	0.698397	1	1
NM_001013369	Pfdn4	1.37562	0.859679	3	2
NM_001013370	Sesn1	1.47544	0.401719	2	2
NM_001013371	Dtx3l	-3.07964	2.35293e-28	1	1
NM_001013374	Lman2l	1.31486	0.103727	1	1
NM_001013375	Utp18	-1.0739	0.416546	1	1
NM_001013376	Rpp38	-1.27182	0.362306	1	1
NM_001013377	Arhgef39	-1.09111	0.784643	1	1
NM_001013379	Zfp930	-1.06397	0.851564	1	1
NM_001013380	Dync1li2	-1.07417	0.372728	1	1
NM_001013381	Rsad1	1.05906	0.773647	1	1
NM_001013384	Podnl1	-2.84192	3.30799e-08	1	1
NM_001013387	Zfp182	-1.70178	0.535498	2	1
NM_001013389	Mrs2	-1.1012	0.658173	1	1
NM_001013391	Cpsf6	-3.33355	1.12029e-101	1	1
NM_001013405	Tcaim	1.07333	0.878035	1	1
NM_001013414	Neurl4	1.47267	0.0398775	3	3
NM_001013441	Ric8b	-1.38179	0.0433146	2	2
NM_001013577	Inip	-1.14543	0.166818	1	1
NM_001013580	Pard3	1.39054	0.462076	4	4
NM_001013581	Pard3	-1.3842	0.566907	4	4
NM_001013608	Ercc6l2	1.01494	0.943264	2	1
NM_001013745	Zfp57	1.19296	0.31308	4	3
NM_001013755	5730409E04Rik	-1.05778	0.935482	2	2
NM_001013764	Ces1a	-4.58892	0.014952	1	1
NM_001013769	Rsl1	1.01954	0.974247	1	1
NM_001013778	Tvp23a	-1.13011	0.386435	1	1
NM_001013786	Zscan26	-1.1213	0.476246	1	1
NM_001013792	Otulin	-1.20694	0.022525	1	1
NM_001013806	Ankrd13c	-1.03996	0.750726	1	1
NM_001013813	Maml2	-1.01434	0.947943	2	2
NM_001013817	Sp140	1.54327	0.117754	1	1
NM_001013829	Shf	-1.26655	0.240385	1	1
NM_001014390	Dyrk2	-1.39206	0.0714877	1	1
NM_001014397	Gm13154	4.64548	9.6658e-07	1	1
NM_001014423	Abi3bp	18.509	7.68558e-05	5	2
NM_001014424	Abi3bp	7.69088	0.013943	5	2
NM_001014973	Snx13	-1.44057	0.00156641	1	1
NM_001014974	Ttll4	-1.15364	0.166818	1	1
NM_001014976	Espl1	1.1551	0.0525252	1	1
NM_001014981	Wdr7	1.04995	0.773054	1	1
NM_001014995	Fam189b	1.15786	0.532173	1	1
NM_001014996	Cenpj	1.04549	0.875375	1	1
NM_001015046	Rap1gap2	-1.44373	0.00117748	1	1
NM_001015099	G2e3	-1.55466	2.13702e-05	3	2
NM_001015507	Vprbp	1.00297	0.980676	1	1
NM_001015681	E130308A19Rik	1.32395	0.524675	2	2
NM_001015876	Tyw1	1.33098	0.000406641	2	1
NM_001015889	Taf9	1.94299	0.00624022	2	2
NM_001017426	Kdm6b	-1.07532	0.628053	1	1
NM_001017429	Cox17	-1.84463	3.40536e-15	1	1
NM_001017959	Lamp2	1.01268	0.902501	3	3
NM_001017966	Ddi2	1.11501	0.321695	1	1
NM_001017968	Zdhhc18	1.09426	0.46728	1	1
NM_001017983	Foxred2	-2.12303	1.54559e-13	2	2
NM_001017985	C2cd3	1.30054	0.021662	1	1
NM_001018042	Sp3	1.10809	0.624448	2	2
NM_001018063	Cxx1b	1.37065	1.74403e-05	1	1
NM_001024135	Kbtbd7	1.94662	0.178455	1	1
NM_001024136	Anks6	1.29566	0.182401	1	1
NM_001024141	Nxf3	2.00283	0.0465667	1	1
NM_001024142	Fbxo10	1.42286	0.00436439	1	1
NM_001024205	Nufip2	-1.09342	0.356311	1	1
NM_001024206	Trappc1	-1.07002	0.641695	1	1
NM_001024385	Crls1	1.16659	0.26024	2	2
NM_001024458	Add1	1.52535	1.11433e-15	3	2
NM_001024504	Dcun1d2	1.20896	0.437726	4	4
NM_001024508	Brd9	1.13999	0.172619	1	1
NM_001024512	Fam149b	1.34664	0.134914	3	2
NM_001024526	Larp4	-1.29755	0.0815145	5	2
NM_001024602	Cep170b	-1.48781	7.72378e-09	1	1
NM_001024604	Ankrd28	-1.09479	0.19999	1	1
NM_001024606	Pdp2	1.01983	0.960646	1	1
NM_001024616	Rabl6	1.05726	0.443514	1	1
NM_001024619	Tsku	-1.12106	0.272898	4	3
NM_001024622	Pcnp	-1.35353	3.61391e-09	1	1
NM_001024624	Cdkl5	3.03635	0.0923565	1	1
NM_001024626	Zfp873	-1.83425	0.190648	1	1
NM_001024699	Zbtb45	1.22722	0.221545	1	1
NM_001024716	Triobp	1.27565	0.000194271	4	3
NM_001024726	Zfp607	1.06698	0.890731	1	1
NM_001024731	Gm20939	1.49026	0.480361	1	1
NM_001024806	Cebpz	-1.04958	0.558648	1	1
NM_001024837	Adarb1	-1.23781	0.718994	4	2
NM_001024849	Gm14325	-1.37992	0.00965004	1	1
NM_001024851	Ankrd34a	1.16695	0.678217	1	1
NM_001024853	Timm9	-2.04841	0.382482	4	4
NM_001024854	Timm9	-1.51788	0.237876	4	4
NM_001024856	Ttbk2	1.50487	0.0172477	3	2
NM_001024857	Ttbk2	-1.05964	0.870659	3	2
NM_001024911	42623	-1.63503	6.0206e-12	2	1
NM_001024917	N4bp2	1.66396	0.00456784	1	1
NM_001024919	Bod1	1.07173	0.431564	1	1
NM_001024920	Trp53i13	1.22986	0.348542	1	1
NM_001024922	Ddx49	-1.22168	0.0119758	1	1
NM_001024926	Cyb5d2	-1.3794	0.206293	1	1
NM_001024928	Zfp667	-1.01359	0.983013	1	1
NM_001024945	Qsox1	-1.35711	7.71942e-09	2	2
NM_001024950	Zfp563	-1.02177	0.951624	1	1
NM_001024952	Rc3h1	-1.2143	0.0873664	1	1
NM_001025067	Lrig2	-1.0307	0.909953	1	1
NM_001025093	Atf2	1.24135	0.319069	9	6
NM_001025102	Arl14ep	1.1309	0.108883	2	1
NM_001025156	Ccdc93	-1.70236	2.47424e-12	2	2
NM_001025245	Mbp	1.51532	0.537833	8	1
NM_001025250	Vegfa	1.52587	0.678322	9	8
NM_001025257	Vegfa	-1.11877	0.881754	9	8
NM_001025296	Dffa	-1.18913	0.369672	3	2
NM_001025307	Stx3	1.21301	0.756305	4	2
NM_001025309	Pja2	1.13385	0.0789571	2	2
NM_001025310	St6galnac6	1.04422	0.845011	7	7
NM_001025311	St6galnac6	-1.37159	0.205147	7	7
NM_001025312	Dclre1b	1.18432	0.851731	2	2
NM_001025313	Tapbp	1.14983	0.105416	2	2
NM_001025358	Klc1	-1.25423	0.548631	8	8
NM_001025359	Klc1	1.04366	0.824521	8	8
NM_001025360	Klc1	1.03814	0.971287	8	8
NM_001025361	Klc1	-1.19394	0.257476	8	8
NM_001025362	Klc1	-1.38751	0.000135212	8	8
NM_001025363	Klc1	-1.35506	0.277268	8	8
NM_001025365	Miip	1.28613	0.382945	1	1
NM_001025373	Zfp943	1.20896	0.582975	1	1
NM_001025375	Wdr61	-1.13802	0.44177	3	3
NM_001025376	Wdr61	1.36761	0.725332	3	3
NM_001025378	Orc2	-1.00305	0.998675	3	3
NM_001025388	Eno1b	-1.10526	0.227526	2	1
NM_001025391	Sufu	1.41058	0.0088801	2	2
NM_001025392	Bclaf1	-1.22397	0.0058732	3	3
NM_001025393	Bclaf1	-1.36651	0.00128728	3	3
NM_001025395	Src	1.02004	0.822065	2	1
NM_001025426	Depdc5	1.96013	0.0262191	3	3
NM_001025427	Hmga1	8.54041	1.23882e-05	14	14
NM_001025430	Spag9	6.37249	0.271552	7	4
NM_001025431	Btbd3	1.19352	0.090123	2	1
NM_001025432	Crebbp	-1.48069	0.000786074	1	1
NM_001025438	Camk2d	-1.16627	0.058344	7	2
NM_001025444	Aptx	1.04137	0.885706	3	3
NM_001025445	Aptx	1.57354	0.361595	3	3
NM_001025561	Pus1	2.73445	0.00266551	3	3
NM_001025562	Pus1	1.15698	0.111185	3	3
NM_001025570	Prrx1	1.02374	0.833588	3	3
NM_001025572	Ankrd12	-1.2371	0.237007	1	1
NM_001025577	Maf	1.63971	0.312021	1	1
NM_001025586	Nr2c2ap	1.0186	0.932271	3	3
NM_001025587	Nr2c2ap	-1.27131	0.381703	3	3
NM_001025589	Rfxank	1.31243	0.250244	2	2
NM_001025594	Zbtb43	-1.08417	0.783491	2	2
NM_001025599	Trim26	-1.20011	0.0805584	3	3
NM_001025602	Il1rl1	-3.62872	4.78198e-56	3	3
NM_001025605	Gm527	1.02291	0.978903	1	1
NM_001025606	Tmem171	-1.57271	0.296439	1	1
NM_001025608	Szrd1	-1.12471	0.224421	4	4
NM_001025612	Snx22	1.04299	0.930249	1	1
NM_001025613	Otud7b	-1.01915	0.975934	2	2
NM_001025614	Otud7b	1.04573	0.73094	2	2
NM_001025615	Ccdc50	-2.39029	2.76896e-06	3	2
NM_001025617	Cant1	-1.01827	0.931808	5	4
NM_001025618	Cant1	-1.10383	0.954667	5	4
NM_001025779	Cdc6	-1.28251	0.00106972	2	1
NM_001025947	Dnm1l	-1.65119	6.65016e-09	5	5
NM_001026212	Ensa	1.24738	0.000147713	2	2
NM_001026214	Entpd5	1.68961	0.0249062	4	3
NM_001029836	Npnt	-1.00108	0.999541	5	4
NM_001029838	Pknox2	1.6748	0.231607	2	2
NM_001029843	Vrk1	-1.05965	0.835606	3	3
NM_001029844	Vrk1	-1.49781	7.75456e-07	3	3
NM_001029850	Magi1	-1.40122	0.0620751	9	5
NM_001029856	Atad5	-1.22031	0.288236	1	1
NM_001029868	Pdzd4	1.66573	0.000373843	2	2
NM_001029873	Unc13a	-1.04882	0.943951	1	1
NM_001029876	Urb2	1.42876	6.33838e-07	1	1
NM_001029889	Gm608	-1.60181	0.000547421	1	1
NM_001029890	Mex3a	1.3886	1.57688e-05	1	1
NM_001029895	Ate1	1.26725	0.689108	4	4
NM_001029934	Usp32	-1.03001	0.824922	1	1
NM_001029936	Specc1	1.0656	0.402894	2	2
NM_001029979	Safb2	-1.09004	0.331091	1	1
NM_001029982	Sec23ip	1.00935	0.915225	1	1
NM_001029983	Man1b1	1.03699	0.659149	1	1
NM_001029984	Fcrlb	-2.40724	0.111805	1	1
NM_001029988	Fat2	-1.82624	0.025074	1	1
NM_001029990	Mettl17	1.21414	0.426812	1	1
NM_001029993	Zc3h18	1.71552	2.29997e-07	2	2
NM_001029994	Zc3h18	1.44136	1.22162e-06	2	2
NM_001030014	Mcat	1.16275	0.127894	1	1
NM_001030274	Ndufs5	1.17674	0.266817	1	1
NM_001030296	Prr7	1.63458	0.340958	1	1
NM_001030307	Dkc1	-1.11155	0.09328	1	1
NM_001031667	Gsk3a	1.24696	0.000387088	1	1
NM_001031808	Mrpl41	-1.0995	0.394689	1	1
NM_001031814	Smg1	-1.09545	0.406964	1	1
NM_001032413	Pear1	1.01803	0.948985	6	6
NM_001032414	Pear1	-1.23679	0.387336	6	6
NM_001033039	Klhdc9	-1.44524	0.3335	1	1
NM_001033040	Gm166	1.22478	0.787381	1	1
NM_001033042	Lrrc14b	1.31256	0.677118	1	1
NM_001033123	Gm14288	1.57368	0.473179	3	2
NM_001033123_2	Gm14288	1.25433	0.754208	3	2
NM_001033128	Bbs1	1.09192	0.86288	1	1
NM_001033132	Commd6	-1.97682	4.41861e-09	2	2
NM_001033135	Rnf149	-1.22127	0.00772627	1	1
NM_001033136	Rmdn3	-1.04558	0.747385	1	1
NM_001033139	AI846148	2.06242	4.15607e-14	2	2
NM_001033140	Sdhaf1	-1.00823	0.970269	1	1
NM_001033142	Rnf166	1.70809	1.06942e-07	1	1
NM_001033145	1190002N15Rik	1.32534	0.0102394	1	1
NM_001033148	1700029J07Rik	-1.25312	0.688206	1	1
NM_001033150	Plekhm2	1.22584	0.0212943	1	1
NM_001033155	Dnajb14	1.3753	0.196548	1	1
NM_001033156	Fbxo33	-1.09116	0.634635	1	1
NM_001033158	Rasl12	-1.49211	0.0640987	2	1
NM_001033159	Zfp597	-1.56947	0.00743982	1	1
NM_001033161	Tradd	1.06555	0.67242	1	1
NM_001033165	Dnajc25	-1.21004	0.126517	1	1
NM_001033166	2700094K13Rik	-1.00126	0.990314	2	2
NM_001033167	Slc22a23	2.38734	5.07366e-10	1	1
NM_001033172	Rab11fip2	1.96886	0.0129353	2	2
NM_001033173	Usp31	-1.19638	0.137862	1	1
NM_001033174	Osbp	1.68825	7.97813e-21	1	1
NM_001033175	Cln6	1.19763	0.142868	1	1
NM_001033178	Tmem181a	1.2157	0.159046	1	1
NM_001033181	Jrkl	-1.03965	0.919701	1	1
NM_001033189	C77080	1.47031	0.0127315	4	3
NM_001033192	C78339	1.10643	0.707479	1	1
NM_001033194	Gtf3c3	-1.11021	0.25237	1	1
NM_001033196	Znfx1	1.02295	0.854067	2	2
NM_001033201	Ncbp1	1.11278	0.0989521	1	1
NM_001033202	Usp30	1.58588	1.65209e-08	1	1
NM_001033204	Rpusd3	1.09408	0.817512	1	1
NM_001033206	Pwwp2b	-1.53462	0.00197854	2	2
NM_001033207	Nlrc5	-1.9618	0.160565	1	1
NM_001033209	Xylb	-3.64066	1.54389e-12	2	1
NM_001033213	Ttc7b	-1.19108	0.111676	1	1
NM_001033217	Prickle1	1.5379	7.14917e-05	1	1
NM_001033219	Slc45a4	-1.21418	0.0519917	2	2
NM_001033220	AU021092	-3.42207	3.6001e-15	1	1
NM_001033222	Pdzd8	1.45242	3.12248e-06	1	1
NM_001033225	Pnrc1	1.70558	3.34694e-10	1	1
NM_001033228	Itga1	-1.69539	0.274646	1	1
NM_001033231	Fam195b	1.31284	0.00221277	1	1
NM_001033236	Vcpkmt	-1.34659	0.0217387	1	1
NM_001033237	Yeats2	1.01117	0.967884	3	2
NM_001033238	Cblb	-1.56694	1.16989e-06	1	1
NM_001033242	Cln5	-1.5894	2.07632e-06	1	1
NM_001033244	Fancd2	-1.03767	0.784643	1	1
NM_001033249	Zfp583	-2.26864	0.045336	1	1
NM_001033256	Spata5l1	-1.18352	0.730964	1	1
NM_001033259	Mcu	-1.65667	7.11592e-14	1	1
NM_001033261	Zfc3h1	-2.12179	7.37791e-09	1	1
NM_001033262	42438	2.37574	0.128761	1	1
NM_001033264	Gls2	-2.62342	0.264276	3	1
NM_001033268	Fam120a	-1.02241	0.826811	1	1
NM_001033270	Slc4a7	-1.07053	0.680401	1	1
NM_001033271	Tmem55b	1.07978	0.419294	1	1
NM_001033273	5031439G07Rik	-1.1775	0.0160206	1	1
NM_001033274	Brd1	1.01352	0.903715	1	1
NM_001033275	Gxylt1	-1.23624	0.0351183	1	1
NM_001033276	Kmt2d	-1.03632	0.829189	1	1
NM_001033277	Spryd3	1.16697	0.0153095	1	1
NM_001033279	D17Wsu92e	1.28323	5.52792e-06	3	3
NM_001033285	Cdc42bpa	-1.4442	1.82346e-05	1	1
NM_001033293	Uap1l1	-1.10728	0.251673	1	1
NM_001033294	Ddx31	-1.07088	0.565442	1	1
NM_001033297	Gm561	1.05857	0.844667	1	1
NM_001033298	Kiz	1.17432	0.260957	1	1
NM_001033299	Zfp217	-1.15737	0.592777	2	2
NM_001033300	Gmps	1.05725	0.438747	1	1
NM_001033301	Fhdc1	-1.0022	0.992561	2	2
NM_001033302	Ciart	-1.28814	0.409852	1	1
NM_001033305	Ndufb6	1.02328	0.827192	1	1
NM_001033306	Shb	-1.1341	0.446638	1	1
NM_001033310	Cox18	-1.22481	0.432901	3	3
NM_001033311	Vsig10	-1.11284	0.77618	1	1
NM_001033312	Fbxl18	1.38828	0.0577105	1	1
NM_001033313	Pdap1	1.19019	0.00169116	1	1
NM_001033314	Ccdc61	1.12885	0.540163	1	1
NM_001033318	Cog7	-1.04577	0.796376	1	1
NM_001033319	Ppfia1	-1.0389	0.650042	2	2
NM_001033321	Tmem231	-1.31792	0.289815	1	1
NM_001033322	Gucy1a2	9.79948	1.04433e-09	1	1
NM_001033328	BC023829	-1.12173	0.309384	1	1
NM_001033331	Gas2l3	-1.88806	0.0500404	3	2
NM_001033336	Abcc4	-1.38581	7.3277e-05	3	2
NM_001033337	Ttc38	1.39077	0.142605	1	1
NM_001033341	Zfp407	-1.18525	0.209493	1	1
NM_001033342	Cdc42bpg	18.9124	8.04848e-11	1	1
NM_001033348	Ralgapa2	1.3664	0.0528261	1	1
NM_001033352	Klhl21	-1.24821	0.0281782	1	1
NM_001033355	Zfp568	3.83133	0.391923	3	3
NM_001033375	A230046K03Rik	-1.78174	2.49537e-11	1	1
NM_001033379	Dcp1b	-1.27724	0.727898	1	1
NM_001033380	Itpripl2	-1.142	0.0946888	1	1
NM_001033383	Zfp865	1.08346	0.722608	2	2
NM_001033385	Tbc1d32	-1.40777	0.0892328	1	1
NM_001033389	Fubp3	-1.08829	0.476786	2	2
NM_001033393	Tmem104	1.0063	0.980276	1	1
NM_001033399	Gfod1	-1.10473	0.523986	1	1
NM_001033409	Lgr6	-2.17377	0.0095336	1	1
NM_001033416	Gal3st4	1.71254	0.348923	1	1
NM_001033420	Dock1	1.0165	0.856971	1	1
NM_001033422	Thoc2	-1.01775	0.90539	1	1
NM_001033423	Gm773	-39.9406	1.39805e-26	1	1
NM_001033430	Kdm7a	-1.11299	0.76091	1	1
NM_001033432	Heca	1.17659	0.661066	1	1
NM_001033436	Atxn7l1	-1.25859	0.660417	2	2
NM_001033439	Lrch1	-2.535	0.141804	2	2
NM_001033441	Alg10b	1.16014	0.0909148	1	1
NM_001033445	Garem	1.05569	0.851675	1	1
NM_001033448	Ap5b1	1.60881	0.207791	1	1
NM_001033449	Tmem237	1.03155	0.945594	2	2
NM_001033450	Mnda	-1.66508	1.41879e-05	2	2
NM_001033451	Zfp408	-1.12273	0.479883	1	1
NM_001033453	Pdp1	1.21444	0.401913	5	3
NM_001033457	Nom1	1.0241	0.828811	1	1
NM_001033458	Gm1673	9.76397	4.23505e-15	1	1
NM_001033463	Tatdn2	-1.48461	6.19007e-11	1	1
NM_001033466	Zbtb2	-1.24027	0.100241	1	1
NM_001033472	A830080D01Rik	-1.21253	0.229739	1	1
NM_001033474	Atxn7l3b	-1.36755	1.19584e-08	1	1
NM_001033475	Tmed8	-1.37642	0.00222286	1	1
NM_001033484	Iqgap3	1.23344	0.00635428	1	1
NM_001033490	Pusl1	-1.53185	0.00160148	1	1
NM_001033496	Zfp213	1.31641	0.00697352	1	1
NM_001033498	Gramd2	1.06255	0.939538	1	1
NM_001033528	Usp36	1.00769	0.952459	1	1
NM_001033530	AW146154	1.07364	0.923772	1	1
NM_001033532	AW554918	-1.03083	0.893941	1	1
NM_001033533	Ccdc102a	1.14693	0.12307	1	1
NM_001033534	Layn	1.04812	0.654215	1	1
NM_001033536	Rfx7	1.01212	0.939082	1	1
NM_001033537	Pgap3	1.00029	0.999541	1	1
NM_001033540	Gm5113	-1.06036	0.921198	1	1
NM_001033543	Il20rb	-1.85276	0.36338	1	1
NM_001033550	Lrrc8b	1.91947	0.0165566	1	1
NM_001033573	Zdhhc6	1.33543	0.315834	2	2
NM_001033600	Acsl4	-1.22615	0.358708	3	3
NM_001033606	Acsl3	-1.29724	0.0020588	3	2
NM_001033630	2310061I04Rik	1.79656	2.98023e-08	1	1
NM_001033634	Zyg11b	1.09136	0.277604	1	1
NM_001033654	Pus10	115.38	2.23058e-08	3	3
NM_001033713	Mef2a	1.20146	0.862943	5	4
NM_001033759	Tmem2	1.10584	0.487477	2	2
NM_001033820	Zfp551	1.14599	0.821908	1	1
NM_001033851	Cpne8	34.2448	3.22506e-07	2	2
NM_001033865	Rps27a	1.09553	0.506844	2	2
NM_001033908	Med22	1.43319	0.217188	2	2
NM_001033960	Rabgap1	-1.02012	0.980443	2	2
NM_001033962	Ube3a	1.35991	0.049684	3	2
NM_001033966	Ak2	-1.00784	0.97917	2	2
NM_001033988	Ncoa4	-1.34343	5.46769e-06	3	2
NM_001034097	Tnfsfm13	1.23641	0.664744	2	2
NM_001034858	Armc2	1.55918	0.487477	1	1
NM_001034862	Erich1	-1.02751	0.929432	1	1
NM_001034876	Ccdc24	-1.71525	0.134854	1	1
NM_001034900	Zfp345	1.60706	0.183121	1	1
NM_001034907	Zc3h12b	1.27996	0.632425	1	1
NM_001034963	Sorbs1	-2.13601	0.194104	5	3
NM_001034964	Sorbs1	-1.60353	0.00504733	5	3
NM_001035122	Golm1	1.07504	0.386327	2	1
NM_001035123	Setd6	-1.06833	0.733601	1	1
NM_001035226	Xpo1	-1.25113	0.00629986	2	2
NM_001035228	St3gal5	-1.07258	0.403349	2	2
NM_001035231	Zfp748	-1.21006	0.471006	1	1
NM_001035532	Akap2	-1.24634	0.0443487	3	2
NM_001035854	Ap2b1	1.61765	2.57606e-12	2	2
NM_001036293	Nrbf2	-1.6887	1.62571e-08	1	1
NM_001037098	Nacc2	1.01229	0.987131	2	2
NM_001037136	Agap1	-1.08733	0.809273	2	2
NM_001037170	Tomm40l	-1.47359	5.96149e-06	1	1
NM_001037221	Samd4	1.01293	0.955401	3	2
NM_001037279	2700094K13Rik	1.09239	0.68564	2	2
NM_001037298	Piezo1	1.21407	0.00481425	1	1
NM_001037326	Cstf3	1.90865	0.0796372	3	3
NM_001037665	Zfp1	-1.04323	0.902777	2	1
NM_001037707	Zfp27	-1.17212	0.611132	4	3
NM_001037709	Rusc2	1.05512	0.870616	2	2
NM_001037711	Cgn	9.00123	0.00815946	2	1
NM_001037713	Xaf1	-2.85906	3.22612e-14	2	2
NM_001037717	Slc38a6	-1.70098	0.000139371	1	1
NM_001037722	Adam15	1.02372	0.982146	2	2
NM_001037723	Adcy7	-1.20501	0.534455	4	1
NM_001037725	Fam117b	-1.15729	0.0968048	1	1
NM_001037726	Creb1	1.09549	0.849937	3	3
NM_001037736	Arhgef10	-1.63758	0.0001296	2	2
NM_001037737	Arnt	1.00513	0.970269	2	2
NM_001037741	Gpx4	-1.16787	0.834895	3	3
NM_001037742	Tyw5	-1.3024	0.458577	6	3
NM_001037746	Prps1l3	-1.54984	5.06791e-10	1	1
NM_001037754	Baiap2	1.09205	0.81964	3	3
NM_001037755	Baiap2	-1.04471	0.663749	3	3
NM_001037756	Brms1l	-1.35091	2.36831e-05	1	1
NM_001037757	Wash	1.65387	8.40073e-05	2	2
NM_001037758	Btrc	2.32381	1.00987e-11	4	3
NM_001037761	Capzb	3.0238	1.15682e-11	4	3
NM_001037762	Zdhhc12	1.67839	0.0103108	2	2
NM_001037764	Rai1	1.08895	0.693223	2	2
NM_001037812	Tmem237	1.39632	0.00727029	2	2
NM_001037846	Cnot2	-1.68891	4.39997e-10	5	4
NM_001037847	Cnot2	-1.23735	0.819797	5	4
NM_001037859	Csf1r	-1.73785	0.153203	1	1
NM_001037863	Atp11c	-1.15849	0.729849	2	2
NM_001037877	Tcf25	1.82732	1.31365e-23	5	3
NM_001037878	Tcf25	1.89057	9.75755e-22	5	3
NM_001037909	C130026I21Rik	3.51215	0.0138339	2	2
NM_001037913	Ccdc107	1.23922	0.0714877	1	1
NM_001037918	Lipt1	-1.5948	0.0538822	1	1
NM_001037937	Deptor	-2.98015	0.176656	2	2
NM_001037938	Dhrs4	1.4924	0.000333041	2	2
NM_001037940	Dnajb6	1.22022	0.000697748	4	3
NM_001037955	Dusp22	1.03395	0.902406	2	2
NM_001037957	Dyrk1b	4.85558	0.0161388	3	2
NM_001037997	Fert2	1.38555	4.7203e-06	3	2
NM_001038010	Kat2a	1.01561	0.879284	2	2
NM_001038015	Gnpda2	1.09881	0.463926	1	1
NM_001038018	Grk6	-1.01274	0.940683	7	5
NM_001038230	Anapc11	1.04406	0.625941	2	2
NM_001038231	Banf1	1.18482	0.531878	4	4
NM_001038492	Ctsa	2.06571	2.72032e-05	2	2
NM_001038587	Adar	1.10743	0.442982	3	3
NM_001038589	Usp14	-1.3081	0.754569	2	2
NM_001038592	Glrx2	-1.4287	0.000676324	4	2
NM_001038608	Txnl4a	-1.14491	0.0378929	4	4
NM_001038619	Dnm3	-1.14019	0.864355	2	2
NM_001038621	Rabgap1l	-1.33366	0.567473	2	2
NM_001038625	Sertad2	-1.18159	0.115799	2	2
NM_001038627	Smurf1	-1.02212	0.802497	2	2
NM_001038635	Stk35	1.09658	0.776383	2	2
NM_001038637	Gng2	-1.47618	0.00107161	6	2
NM_001038641	Slx4ip	-1.12327	0.835278	3	2
NM_001038642	Ets1	1.10959	0.871304	2	2
NM_001038643	Slco3a1	-1.05153	0.785521	2	2
NM_001038651	Zfp953	1.04213	0.944046	1	1
NM_001038658	Faim2	1.87013	0.200456	2	1
NM_001038663	Mapk1	-2.21863	1.80156e-43	2	2
NM_001038695	Kdm3a	1.2038	0.118823	2	2
NM_001038696	Rnpc3	1.14667	0.887191	3	2
NM_001038708	Cdc42se1	-1.11057	0.36704	2	2
NM_001038993	Rnf38	1.18628	0.581965	2	2
NM_001038998	Ccdc23	1.46886	0.448253	2	2
NM_001039039	Kctd21	1.3157	0.517122	1	1
NM_001039045	Pigc	-1.22168	0.302709	2	2
NM_001039060	Klhl15	-1.15995	0.808638	4	3
NM_001039061	Klhl15	1.10167	0.870181	4	3
NM_001039080	Rbms2	-1.76663	2.19381e-07	2	2
NM_001039081	Mier1	1.49352	0.0315302	5	4
NM_001039084	Mrpl1	-1.10018	0.826811	2	2
NM_001039086	Rapgef1	-1.13562	0.369455	3	2
NM_001039088	Seh1l	-1.31946	2.20783e-06	2	2
NM_001039089	Sel1l	-1.13502	0.0956826	2	2
NM_001039090	Skil	-1.19475	0.318865	3	2
NM_001039092	Tom1l2	-4.35592	0.0306661	3	2
NM_001039094	Negr1	12.4958	0.000175348	2	1
NM_001039106	Ddhd1	1.69681	0.225639	4	3
NM_001039126	Asb1	1.47709	0.0972154	2	2
NM_001039129	Hnrnpa1	1.76532	1.36172e-08	3	3
NM_001039138	Camk2g	1.64486	1.92383e-06	3	2
NM_001039139	Camk2g	-1.07717	0.475607	3	2
NM_001039147	Morf4l1	1.09992	0.32788	2	2
NM_001039150	Cd44	-1.38696	0.851504	6	5
NM_001039151	Cd44	-1.04828	0.582637	6	5
NM_001039153	Tctn1	1.3557	0.331072	2	2
NM_001039155	Triobp	-1.66391	0.0235113	4	3
NM_001039157	Ube2j2	1.30166	0.695354	6	4
NM_001039158	Ube2j2	-1.00158	0.996043	6	4
NM_001039160	Gvin1	-1.24221	0.740322	4	1
NM_001039162	Clip2	1.18682	0.00522937	2	2
NM_001039169	Eif4e2	-1.11056	0.194464	3	3
NM_001039170	Eif4e2	1.06496	0.773951	3	3
NM_001039176	Elovl1	1.32832	0.683753	3	2
NM_001039179	Bicd2	-1.02863	0.957447	3	3
NM_001039180	Bicd2	-2.02636	0.501056	3	3
NM_001039181	Npr3	2.40108	0.00653859	3	3
NM_001039184	Cep350	-1.29504	0.0212816	1	1
NM_001039194	Aifm2	-1.68372	0.00441447	4	3
NM_001039198	Zfhx2	1.70705	0.225277	1	1
NM_001039200	Emc1	1.24866	0.00528586	2	2
NM_001039201	Hdhd2	-1.02186	0.945594	3	3
NM_001039202	Hdhd2	1.73933	0.343297	3	3
NM_001039214	Mex3c	-1.24716	0.00528586	1	1
NM_001039220	AI429214	-1.28329	0.614739	1	1
NM_001039239	Zfp808	-1.36513	0.586778	1	1
NM_001039244	Gm7120	-1.07818	0.67355	2	2
NM_001039351	Nolc1	1.32456	5.51242e-06	4	4
NM_001039352	Nolc1	1.46932	0.493178	4	4
NM_001039353	Nolc1	1.44113	3.56583e-07	4	4
NM_001039356	Hmga1	-1.33045	0.685536	14	14
NM_001039363	Tsc2	4.70072	0.0215696	7	7
NM_001039368	Polr2k	-1.28845	0.507364	2	2
NM_001039371	Slc22a15	-1.05056	0.920202	1	1
NM_001039373	Mtcp1	1.62382	0.402817	3	2
NM_001039386	Nsmf	1.02136	0.977465	5	3
NM_001039387	Nsmf	1.32941	0.00235747	5	3
NM_001039388	Wdr37	2.43067	0.000698224	3	3
NM_001039389	Wdr37	1.2576	0.541793	3	3
NM_001039390	Pkig	-1.5331	0.280058	6	3
NM_001039391	Pkig	1.13104	0.508431	6	3
NM_001039392	Tmsb10	1.0487	0.767243	3	2
NM_001039394	Rab43	-1.40045	0.00111313	4	2
NM_001039466	Trim46	1.38647	0.153109	3	3
NM_001039472	Kif21b	1.47828	0.0280634	1	1
NM_001039474	Tcerg1	-1.28377	0.00185045	3	3
NM_001039478	Lrif1	-1.08574	0.916777	4	3
NM_001039482	Klhl20	-1.15683	0.104982	1	1
NM_001039483	Tmco1	-1.31071	1.43521e-05	1	1
NM_001039485	Piezo2	-1.40131	0.180872	1	1
NM_001039488	Lrif1	1.05649	0.914442	4	3
NM_001039493	Plekhm3	-1.13919	0.470775	1	1
NM_001039507	Lipe	1.30505	0.416812	2	2
NM_001039509	Pnkd	3.29475	0.0521255	3	3
NM_001039511	Ivns1abp	-1.88069	2.40926e-05	3	3
NM_001039512	Ivns1abp	-1.16299	0.798042	3	3
NM_001039514	Dhps	-1.00684	0.971308	1	1
NM_001039515	Arl4a	-1.57141	0.384351	2	2
NM_001039519	Gtf2a2	-1.02141	0.878543	4	1
NM_001039520	Dnm2	1.48104	1.44176e-05	4	3
NM_001039521	Rrn3	-1.44846	7.20527e-14	1	1
NM_001039522	Leo1	1.02956	0.803777	1	1
NM_001039530	Parp14	-1.81906	4.17426e-07	1	1
NM_001039532	Zfp784	1.40317	0.426233	1	1
NM_001039533	Pdxdc1	-1.92022	9.2304e-05	3	3
NM_001039534	Pstk	1.15859	0.223167	1	1
NM_001039536	Pigl	1.04504	0.895266	1	1
NM_001039537	Lif	-2.20072	0.302609	2	2
NM_001039546	Myo6	1.22396	0.307886	1	1
NM_001039552	Ermard	1.33285	0.0838108	2	1
NM_001039556	Rad54b	1.02808	0.947943	2	2
NM_001039562	Ankrd37	1.12536	0.820238	1	1
NM_001039578	Evi5l	-1.44483	0.0935482	1	1
NM_001039581	Abca3	1.81243	0.197892	2	2
NM_001039586	Glyctk	-1.31527	0.477503	2	1
NM_001039644	Edem3	-1.2395	0.0755005	1	1
NM_001039669	Iffo1	-1.20926	0.695397	5	2
NM_001039684	Mks1	-1.43129	0.281426	1	1
NM_001039692	Arhgap12	-1.06781	0.734542	2	2
NM_001039710	Coq10b	-1.32283	0.00485252	2	1
NM_001039723	Tmem120b	1.2373	0.507328	1	1
NM_001039824	Fdx1l	1.01778	0.915697	1	1
NM_001039878	Strn4	1.1949	0.0111071	2	2
NM_001039934	Map2	3.32706	1.77585e-15	2	1
NM_001039939	Asxl1	-1.02137	0.810868	1	1
NM_001039965	Zfp869	-1.0946	0.594609	3	2
NM_001040026	Sco1	1.06135	0.656264	1	1
NM_001040072	Nynrin	1.44486	4.46003e-07	1	1
NM_001040106	Aak1	-1.11889	0.353559	2	2
NM_001040111	Arap1	-1.09849	0.619744	4	3
NM_001040130	Tmem141	-1.06628	0.885338	2	2
NM_001040131	Eif4g2	-1.24207	0.000296836	2	2
NM_001040187	Ddx17	-1.12215	0.0424204	4	4
NM_001040395	Nadk2	-1.00519	0.988409	4	2
NM_001040396	Selt	-1.11898	0.115754	1	1
NM_001040398	Setd1b	1.18859	0.107343	1	1
NM_001040399	Larp1b	-1.19015	0.578914	1	1
NM_001040400	Tet2	-1.3996	0.387522	1	1
NM_001040403	Flot2	1.32586	1.42216e-05	4	3
NM_001040435	Tacc3	1.28064	3.65238e-05	1	1
NM_001040459	Shroom4	1.13848	0.507328	1	1
NM_001040611	Peg10	2.43358	2.11103e-24	2	2
NM_001040632	C1qtnf5	-1.50787	0.496234	5	1
NM_001040654	Cdkn2a	-1.02955	0.786658	2	2
NM_001040683	Med15	-1.89046	0.00217652	4	4
NM_001040684	Hsd3b7	1.33466	0.716373	2	2
NM_001040686	Zfp692	1.1791	0.764317	2	2
NM_001040690	Rap1gds1	-1.07372	0.637868	3	3
NM_001040691	Ung	1.20326	0.702991	2	2
NM_001040695	Uevld	1.23604	0.0102426	1	1
NM_001042407	Pex10	-1.03809	0.917212	1	1
NM_001042408	Txnl4a	-1.66581	0.0078321	4	4
NM_001042411	Lepre1	-1.29616	0.859529	4	3
NM_001042421	Kntc1	1.28584	0.000411597	1	1
NM_001042438	Zhx1	1.18018	0.789756	2	2
NM_001042484	Golga7	-1.12753	0.126685	2	2
NM_001042485	Tmem183a	-1.40983	0.0419581	2	2
NM_001042487	Dlgap4	1.06311	0.577852	5	2
NM_001042488	Dlgap4	2.21269	4.71696e-08	5	2
NM_001042491	Anapc5	1.47624	3.91015e-13	6	4
NM_001042499	Rabl3	-1.6967	1.43662e-05	1	1
NM_001042501	Fam133b	-1.01006	0.938252	1	1
NM_001042503	Trim71	7.73183	0.00201029	1	1
NM_001042513	Txnrd1	-1.64355	4.28573e-09	4	4
NM_001042514	Txnrd1	-1.98826	0.0228869	4	4
NM_001042523	Txnrd1	-1.11664	0.773951	4	4
NM_001042527	Blm	1.03424	0.821908	2	1
NM_001042528	Cacna1b	-1.89046	0.363751	2	1
NM_001042534	Capg	-1.0711	0.481716	4	3
NM_001042541	Akap1	-1.00982	0.926563	3	1
NM_001042556	Rpf2	-2.9129	0.159555	2	2
NM_001042558	Apaf1	-1.22759	0.402332	3	2
NM_001042565	Wsb1	1.01187	0.9767	2	2
NM_001042591	Arrdc3	-1.2187	0.0975124	1	1
NM_001042592	Arrdc4	-1.63829	7.52823e-06	2	2
NM_001042593	Hbs1l	-1.47176	0.529011	3	3
NM_001042607	Ryk	-1.06679	0.515772	3	3
NM_001042613	Sepp1	1.11409	0.909652	3	3
NM_001042614	Sepp1	1.26181	0.835407	3	3
NM_001042615	Htra3	1.00743	0.991892	2	2
NM_001042620	Dhx15	1.05891	0.901704	3	3
NM_001042623	Phc1	1.391	0.109053	4	3
NM_001042634	Clk1	-1.32808	0.0301752	3	3
NM_001042649	Dcun1d2	1.76022	0.650068	4	4
NM_001042650	Dcun1d2	-1.14688	0.620949	4	4
NM_001042651	Dcun1d2	-1.45683	0.772629	4	4
NM_001042652	Nusap1	1.2437	0.739107	2	2
NM_001042653	Oip5	1.08589	0.647009	1	1
NM_001042655	Tbc1d17	1.13653	0.150803	1	1
NM_001042659	Fzd5	-3.11963	0.082076	2	2
NM_001042660	Smad7	-1.12717	0.406964	1	1
NM_001042670	Mterf1b	-1.12335	0.87257	1	1
NM_001042672	Gpcpd1	1.0053	0.993018	6	3
NM_001042674	Rbpms	1.22446	0.0274769	4	4
NM_001042675	Rbpms	-1.12383	0.459339	4	4
NM_001042699	Syne3	-1.29675	0.139242	2	2
NM_001042707	Ilf3	-1.5364	6.05789e-07	6	5
NM_001042708	Ilf3	1.38596	2.38511e-05	6	5
NM_001042709	Ilf3	1.03094	0.819559	6	5
NM_001042714	Ankdd1b	-1.563	0.427043	1	1
NM_001042719	Ddhd1	1.01571	0.987213	4	3
NM_001042727	Rarg	1.09819	0.199392	2	2
NM_001042743	Mast2	-1.16852	0.458543	2	2
NM_001042752	Neo1	1.17782	0.0264919	2	2
NM_001043335	Eml1	-1.46419	0.00475057	4	4
NM_001043336	Eml1	-1.51462	1.70733e-12	4	4
NM_001043355	Map6	1.02448	0.774608	3	3
NM_001044371	Rad17	-1.10357	0.524831	3	3
NM_001044380	Hhipl1	-1.28165	0.430897	1	1
NM_001044383	Ubtf	-1.04277	0.858268	4	4
NM_001044384	Timp1	-1.81747	3.88731e-24	3	3
NM_001044386	Zfx	1.05989	0.770143	2	2
NM_001044389	Clpx	1.06207	0.856744	2	2
NM_001044703	Zscan21	1.0701	0.777347	4	3
NM_001044705	Zscan21	1.71001	0.140536	4	3
NM_001044718	Zfp41	1.22797	0.20701	2	2
NM_001044719	D17Wsu92e	1.56966	3.12034e-05	3	3
NM_001044740	Slc7a2	115.922	3.37213e-43	2	2
NM_001044741	Cacnb3	1.07149	0.391919	3	2
NM_001044744	Gcdh	1.01321	0.968749	2	2
NM_001044747	Zfp68	1.53112	0.0555919	3	3
NM_001045482	Rbak	1.07938	0.783183	2	2
NM_001045483	Mapk1ip1	1.35778	0.460278	2	1
NM_001045486	Zfp180	1.10429	0.452516	6	3
NM_001045489	Mfge8	-1.60867	5.023e-16	2	2
NM_001045513	Raph1	-1.1724	0.0601594	1	1
NM_001045514	Akna	1.08299	0.746788	1	1
NM_001045515	Synj1	1.06086	0.877743	2	2
NM_001045520	Clint1	-1.00482	0.959481	1	1
NM_001045523	Bahd1	1.26203	0.00368648	1	1
NM_001045524	AK129341	1.70408	0.366964	1	1
NM_001045525	Cyb5d1	-1.29034	0.29432	1	1
NM_001045528	Fkbp15	1.13448	0.102952	1	1
NM_001045529	Morc3	-1.04971	0.671419	1	1
NM_001045536	Zzef1	-1.29845	0.00014251	1	1
NM_001045540	Gm12185	-2.05291	0.294495	1	1
NM_001045553	Zfp868	1.06208	0.962548	2	2
NM_001045558	Pick1	-1.24295	0.432332	2	1
NM_001045559	Zfp952	-1.04182	0.91432	1	1
NM_001045807	Rbm15	-1.2634	0.182819	1	1
NM_001045863	Nelfe	1.74854	2.93016e-05	3	3
NM_001045864	Nelfe	2.38603	0.000339846	3	3
NM_001045959	Mink1	-1.57453	0.0030885	4	4
NM_001045964	Mink1	1.30029	0.769887	4	4
NM_001046637	Snrpa	-1.03252	0.824922	3	3
NM_001047159	Net1	-1.0396	0.73345	2	2
NM_001047433	Dph3	-1.01506	0.970269	6	5
NM_001047435	Pard6a	1.72374	0.370183	5	3
NM_001047436	Pard6a	1.84719	0.147795	5	3
NM_001047604	Ttc21b	1.15398	0.0860544	2	2
NM_001048057	Rpl38	1.15988	0.308027	3	3
NM_001048058	Rpl38	1.08225	0.4405	3	3
NM_001048060	Idnk	-1.09482	0.729531	2	1
NM_001048061	Hnrnpab	-1.06347	0.366141	2	2
NM_001048142	Bdnf	-1.18864	0.259279	11	1
NM_001048143	Mon1b	1.27373	0.790793	2	2
NM_001048146	Azi2	1.17446	0.698502	4	4
NM_001048148	Zgpat	1.04732	0.805411	2	2
NM_001048167	Map6	1.21573	0.175131	3	3
NM_001048178	Ghr	-1.23239	0.0126215	3	2
NM_001048179	Ccl27a	2.45531	0.120552	4	1
NM_001048207	Gypc	1.01187	0.885144	1	1
NM_001048208	Med14	-1.03776	0.760881	2	2
NM_001048228	Dbndd2	3.00811	0.0956421	4	2
NM_001048250	Smim15	-1.22272	0.0179992	1	1
NM_001048267	Tnpo1	-1.14952	0.688675	2	2
NM_001076554	Sptan1	1.40493	0.789681	3	3
NM_001076681	Lyrm9	1.31275	0.497707	1	1
NM_001076789	Cbx5	1.18846	0.0112442	3	3
NM_001076791	Zfp874b	1.13343	0.77437	1	1
NM_001077184	Bsg	-1.45449	3.90548e-10	2	2
NM_001077190	Abi1	1.85459	0.116438	5	4
NM_001077192	Abi1	1.34096	0.4962	5	4
NM_001077202	Hs6st2	1.70379	0.335985	4	4
NM_001077264	Ap2a1	1.13726	0.0329977	2	1
NM_001077265	Hnrnpd	1.24754	0.00138738	4	4
NM_001077266	Hnrnpd	1.02995	0.817159	4	4
NM_001077267	Hnrnpd	-1.21273	0.0869819	4	4
NM_001077360	Git2	1.58703	0.106091	3	2
NM_001077361	Fhl1	1.58674	0.171242	4	3
NM_001077362	Fhl1	-1.48485	1.55653e-06	4	3
NM_001077363	Ptbp1	1.12462	0.0517143	3	3
NM_001077364	Tsc22d3	1.09043	0.913828	3	3
NM_001077403	Nrp2	-1.06732	0.761746	6	6
NM_001077404	Nrp2	-1.04039	0.673394	6	6
NM_001077405	Nrp2	-1.8894	1.22633e-05	6	6
NM_001077406	Nrp2	-2.35221	0.0139646	6	6
NM_001077407	Nrp2	-1.4032	0.00253781	6	6
NM_001077411	Gba	-1.43259	7.22289e-07	3	3
NM_001077495	Pik3r1	-1.22346	0.0253756	2	1
NM_001077510	Gnas	-1.20411	0.00336486	9	3
NM_001077529	Nme2	1.02582	0.883875	2	2
NM_001077595	Shroom3	1.09044	0.919701	3	1
NM_001077631	Vwa9	-1.00391	0.976862	2	2
NM_001077636	Pigw	1.23352	0.448165	2	2
NM_001077638	Prmt2	1.06275	0.824922	4	3
NM_001077661	Urgcp	-1.11752	0.587952	2	2
NM_001077694	Dysf	1.37778	7.53341e-05	2	1
NM_001077695	Ncoa2	-1.35506	0.752271	3	3
NM_001077696	Hdac5	-1.04978	0.913924	5	4
NM_001077707	Shprh	-1.5704	0.00791588	3	1
NM_001077709	Slc39a7	1.19692	0.373508	2	2
NM_001077712	Stag2	-1.14012	0.646072	3	3
NM_001077713	Acn9	1.21429	0.639975	1	1
NM_001078167	Srsf1	1.28959	0.27921	2	2
NM_001078649	Tmem134	1.23114	0.0182031	2	2
NM_001079513	Zbtb33	1.00593	0.981937	2	2
NM_001079686	Syne1	-1.64798	7.95042e-06	3	2
NM_001079694	Srsf5	-1.24874	0.00319095	3	3
NM_001079695	Srsf5	-1.47338	0.000152327	3	3
NM_001079814	Glyr1	-1.47121	1.72988e-11	2	2
NM_001079822	Tcf7l1	-1.00243	0.994421	2	2
NM_001079824	Hnrnph3	1.4018	0.162943	1	1
NM_001079830	Trim33	1.02502	0.953124	2	2
NM_001079848	Gpr64	6.22769	7.10191e-05	6	1
NM_001079849	Paip1	1.1331	0.355444	2	2
NM_001079869	Hoxb3	1.10339	0.885338	2	2
NM_001079876	Gas2l3	-2.19645	0.000339809	3	2
NM_001079901	Repin1	1.48452	0.64997	6	5
NM_001079902	Repin1	1.67341	0.665486	6	5
NM_001079903	Repin1	1.29635	0.842029	6	5
NM_001079904	Repin1	-1.19496	0.90241	6	5
NM_001079908	Fgfr1	-1.39747	1.20199e-08	3	3
NM_001079909	Fgfr1	-2.30725	5.82525e-38	3	3
NM_001080118	Med1	1.1253	0.707275	3	2
NM_001080127	Rnps1	1.28136	0.0151921	3	3
NM_001080128	Rnps1	1.44542	5.80192e-08	3	3
NM_001080129	Tmpo	-1.56891	0.0921319	6	6
NM_001080130	Tmpo	-1.72346	0.00347134	6	6
NM_001080131	Tmpo	-2.48305	9.93482e-05	6	6
NM_001080132	Tmpo	-1.10018	0.852203	6	6
NM_001080158	Cenpm	-1.10825	0.870616	3	3
NM_001080384	Clta	-1.01922	0.811214	5	3
NM_001080386	Clta	-1.0715	0.746259	5	3
NM_001080387	Srsf10	-1.0338	0.7828	4	4
NM_001080388	Mark2	1.08697	0.563309	4	4
NM_001080389	Mark2	2.67354	5.55467e-11	4	4
NM_001080390	Mark2	1.82185	0.0154281	4	4
NM_001080548	Usp6nl	-1.04315	0.908434	2	2
NM_001080549	Hdx	-3.46612	0.157351	2	2
NM_001080706	Btaf1	1.27712	0.00216118	1	1
NM_001080742	Vamp5	-1.50079	0.483004	2	2
NM_001080746	Gtf2i	1.63953	0.687914	5	3
NM_001080749	Gtf2i	1.46585	8.29504e-12	5	3
NM_001080754	Ambra1	-1.0548	0.717185	2	2
NM_001080755	Zzz3	-1.00473	0.97852	2	2
NM_001080769	Uhrf1bp1	1.59227	1.28388e-10	1	1
NM_001080774	Myo1c	-1.23363	0.824251	3	3
NM_001080775	Myo1c	1.09937	0.337045	3	3
NM_001080794	G3bp2	1.60525	0.19697	5	5
NM_001080795	G3bp2	1.20531	0.00264258	5	5
NM_001080796	G3bp2	1.57394	0.0651836	5	5
NM_001080797	G3bp2	3.74234	0.160407	5	5
NM_001080798	Aff1	-1.13538	0.929134	2	2
NM_001080813	Rab11fip1	1.04142	0.904313	2	2
NM_001080817	Prdm10	-1.01717	0.975379	1	1
NM_001080818	Cdc14a	-1.20052	0.516218	2	1
NM_001080819	Arid1a	1.02737	0.824882	1	1
NM_001080924	Znrf3	-2.12671	0.202097	2	2
NM_001080925	Rapgefl1	1.52846	0.462639	1	1
NM_001080926	Lrp8	-1.31654	0.0437852	2	2
NM_001080927	Rbpj	1.17216	0.147096	4	2
NM_001080929	Cdr2l	1.09272	0.394721	1	1
NM_001080930	Atxn1l	1.06215	0.516867	1	1
NM_001080931	Med13	-1.14918	0.228861	1	1
NM_001080932	Foxk2	-1.09761	0.128365	1	1
NM_001080935	B230217C12Rik	1.73619	0.0428113	1	1
NM_001080941	Zfp429	1.25276	0.6006	1	1
NM_001080944	Atp8b4	1.43422	0.338584	1	1
NM_001080949	Ttc5	-1.07486	0.655484	2	2
NM_001080964	Sp2	-1.20815	0.323372	2	2
NM_001080968	Golga2	1.21889	0.178746	2	2
NM_001080969	Thg1l	-1.14397	0.260657	2	1
NM_001080974	Sri	-1.09159	0.216073	2	1
NM_001080977	Rsbn1l	-1.22241	0.425226	1	1
NM_001080979	Tead4	-2.09975	0.00758897	2	2
NM_001080981	Ddx23	1.07453	0.239492	1	1
NM_001080995	Ddias	1.02984	0.855027	1	1
NM_001080999	Trmt2a	-1.41945	3.56651e-07	3	2
NM_001081000	Trmt2a	-1.19919	0.548511	3	2
NM_001081001	Brca2	2.99451	0.00865783	2	2
NM_001081005	1500012F01Rik	-1.25536	0.00204916	1	1
NM_001081007	Zfp382	1.12893	0.785521	1	1
NM_001081009	Parp8	1.19024	0.152633	1	1
NM_001081011	Srgap2	-1.276	0.000915853	1	1
NM_001081013	Rlf	-1.07408	0.501898	1	1
NM_001081016	Zc3h7b	1.18357	0.00473179	1	1
NM_001081019	Gm12657	1.56727	0.433121	1	1
NM_001081020	Adamts6	-1.39608	0.36604	1	1
NM_001081021	Zfp780b	-1.07065	0.85257	1	1
NM_001081022	D430042O09Rik	1.36912	0.0364561	1	1
NM_001081024	Setdb2	-1.21866	0.274609	1	1
NM_001081025	Maats1	-2.48182	0.0257132	1	1
NM_001081028	Sipa1l3	-1.28535	0.0149341	1	1
NM_001081029	Tmem243	1.17778	0.759389	1	1
NM_001081030	Sbf1	-1.90835	0.000369839	2	2
NM_001081034	Fbxo11	1.02923	0.804986	1	1
NM_001081035	Nav3	-2.27113	2.30037e-08	1	1
NM_001081037	Srgap1	1.05454	0.898926	2	2
NM_001081039	Dock9	-1.57033	0.134137	4	3
NM_001081040	Coq10a	-1.34754	0.265771	1	1
NM_001081041	Vps51	1.66303	4.1938e-10	1	1
NM_001081043	Ptpn23	1.11707	0.116438	1	1
NM_001081044	Mylk2	-1.11602	0.873702	1	1
NM_001081045	Kansl1	-1.02537	0.844903	1	1
NM_001081049	Kmt2a	-1.03336	0.826141	1	1
NM_001081054	Qrsl1	-1.8169	0.0001296	1	1
NM_001081055	Trappc10	-1.3347	1.71075e-05	1	1
NM_001081056	Xpot	-1.21205	0.000336956	1	1
NM_001081058	Cdk13	-1.13484	0.378431	2	2
NM_001081059	Mcur1	-1.13974	0.245155	1	1
NM_001081061	Bdp1	-1.19756	0.263439	1	1
NM_001081065	Zfp707	1.279	0.216314	1	1
NM_001081066	Dennd3	12.4642	8.47696e-11	1	1
NM_001081068	Ltn1	-1.63349	1.82168e-17	1	1
NM_001081071	Lclat1	1.59412	0.0489557	3	3
NM_001081073	Cep76	-1.22482	0.0733986	1	1
NM_001081075	Fra10ac1	1.02033	0.951882	1	1
NM_001081077	Cwf19l1	1.33202	0.00600669	1	1
NM_001081079	Ogfrl1	-1.06506	0.767794	1	1
NM_001081080	Phf3	-1.11699	0.188678	1	1
NM_001081081	Gls	-1.76222	7.10954e-07	2	2
NM_001081084	Cubn	-1.36726	0.229324	1	1
NM_001081085	Sapcd2	1.65044	0.0195028	2	2
NM_001081086	Ppig	-1.04297	0.731921	1	1
NM_001081088	Lrp2	1.4246	0.466727	1	1
NM_001081090	Esf1	-1.14389	0.201479	1	1
NM_001081091	Cep152	-1.18447	0.408596	1	1
NM_001081092	Taf4a	1.0026	0.989653	1	1
NM_001081093	Arfip1	-1.86681	2.47451e-13	2	2
NM_001081094	Znhit6	-1.0566	0.672053	1	1
NM_001081095	1700009N14Rik	1.68676	0.349624	1	1
NM_001081098	Zfp362	1.29762	0.0208694	1	1
NM_001081099	Clhc1	-1.74767	0.000270861	1	1
NM_001081101	Uvssa	1.08918	0.737678	1	1
NM_001081102	Whsc1	1.22381	0.00168414	3	3
NM_001081103	Stim2	1.13889	0.178238	1	1
NM_001081107	Helq	-1.18587	0.214044	1	1
NM_001081108	Lamtor4	-1.02143	0.873814	1	1
NM_001081109	Lmtk2	1.00548	0.976735	1	1
NM_001081111	Tmf1	-1.1961	0.0930034	1	1
NM_001081112	Ankrd26	-1.4519	0.0409578	1	1
NM_001081113	Ipo8	-1.10971	0.164816	1	1
NM_001081114	Clip3	1.39727	1.00711e-06	1	1
NM_001081116	Arhgef17	1.10572	0.251119	1	1
NM_001081117	Mki67	-1.11657	0.311065	1	1
NM_001081118	Phrf1	1.16677	0.0257256	1	1
NM_001081119	Abhd13	-1.36904	0.00443412	2	2
NM_001081122	Cep63	-1.21964	0.752047	2	2
NM_001081125	Gli2	1.46383	0.0144954	1	1
NM_001081126	Gpr161	-1.18675	0.526267	1	1
NM_001081127	Adamts14	-2.1864	1.12927e-16	1	1
NM_001081128	Mtr	1.01236	0.920882	1	1
NM_001081130	Ogdhl	-1.15479	0.258565	1	1
NM_001081131	Dhtkd1	-1.24584	0.602768	1	1
NM_001081132	Upf2	-1.10378	0.501414	1	1
NM_001081133	Kif16b	-1.04356	0.785521	1	1
NM_001081144	Zfp518b	1.22419	0.688542	2	2
NM_001081145	Tigd2	-1.12833	0.403135	1	1
NM_001081146	Prickle2	2.40182	0.676627	4	4
NM_001081149	Kat6a	1.01069	0.943953	1	1
NM_001081150	Lonrf1	1.20554	0.48337	1	1
NM_001081151	Gan	-1.1528	0.69023	1	1
NM_001081152	Npat	-1.0077	0.965038	1	1
NM_001081154	Marf1	-1.23869	0.00369274	1	1
NM_001081156	Trnp1	2.52195	0.0771099	1	1
NM_001081158	Cluh	-1.17994	0.00432237	1	1
NM_001081160	Mdga1	1.07417	0.763598	1	1
NM_001081161	Fam171a1	1.10513	0.153875	1	1
NM_001081162	Slc4a11	2.62696	0.0632845	1	1
NM_001081163	Chsy1	-1.24152	0.0116731	1	1
NM_001081164	Otud4	-1.37128	0.0112547	2	2
NM_001081168	Sap30l	1.05635	0.710297	1	1
NM_001081170	Pacs2	1.00568	0.972062	3	2
NM_001081171	Lama5	-1.51339	0.0427523	1	1
NM_001081173	Lrch2	1.11478	0.495281	1	1
NM_001081175	Itpkb	-1.22815	0.0296416	1	1
NM_001081176	Polr3g	-1.21149	0.264201	1	1
NM_001081177	Kif13b	1.08507	0.782896	1	1
NM_001081179	Heatr5b	1.29435	0.000531573	1	1
NM_001081181	9430016H08Rik	-1.2266	0.0523159	1	1
NM_001081182	Atp8b2	-1.04345	0.559805	1	1
NM_001081183	1110037F02Rik	-1.00146	0.987738	1	1
NM_001081184	Focad	1.24161	0.00428456	1	1
NM_001081185	Flnc	1.2653	0.00114366	1	1
NM_001081188	Exosc7	1.00225	0.988409	1	1
NM_001081189	Uprt	-1.5385	0.149816	1	1
NM_001081191	Eml5	-1.29608	0.439395	1	1
NM_001081193	Lemd3	-1.55754	0.00429382	1	1
NM_001081195	Arid4a	-1.23876	0.334501	1	1
NM_001081196	Hnrnpul2	1.86134	1.11613e-32	1	1
NM_001081201	Dpy19l4	1.22914	0.257636	1	1
NM_001081203	Sbno1	1.31048	0.000299247	1	1
NM_001081204	B3glct	1.3586	0.000113873	1	1
NM_001081205	Nipal1	1.66199	0.0803032	1	1
NM_001081210	Mrpl44	-1.1714	0.0824314	1	1
NM_001081212	Irs2	-1.29881	0.233293	1	1
NM_001081213	Ermp1	1.09319	0.265921	1	1
NM_001081214	Pprc1	1.33491	2.27102e-06	1	1
NM_001081216	Phip	1.02085	0.910906	1	1
NM_001081217	Zfp174	-1.02025	0.977052	1	1
NM_001081218	Hcfc2	-1.41753	0.0308375	1	1
NM_001081221	Ercc6	-1.03646	0.88546	1	1
NM_001081222	Esco1	-1.22625	0.359287	1	1
NM_001081223	Rbbp8	-1.10241	0.45206	4	2
NM_001081225	Fam178a	1.51104	7.9633e-07	1	1
NM_001081226	2310009B15Rik	-1.20511	0.284439	1	1
NM_001081228	Ttc30a2	-1.32101	0.687141	1	1
NM_001081229	Tsc22d2	-1.03668	0.764795	1	1
NM_001081230	Map9	-1.13341	0.706045	1	1
NM_001081232	D5Ertd579e	1.13322	0.146432	1	1
NM_001081234	Pigg	1.08263	0.784643	1	1
NM_001081235	Mn1	2.46565	3.47737e-06	1	1
NM_001081236	2410131K14Rik	1.04246	0.757723	1	1
NM_001081237	Klhl42	-1.4697	5.87294e-07	1	1
NM_001081238	Palb2	-1.02665	0.945594	5	2
NM_001081240	Prmt10	1.06674	0.65063	1	1
NM_001081241	Fam65a	1.01895	0.855204	1	1
NM_001081242	Tln2	-1.21677	0.00481307	1	1
NM_001081247	Polr3a	1.21698	0.0131399	1	1
NM_001081249	Vcan	1.01253	0.936796	5	3
NM_001081251	Pbrm1	1.24291	0.0123038	1	1
NM_001081252	Uggt2	-2.26831	1.39747e-11	1	1
NM_001081255	Lrch3	-1.36578	3.06093e-05	1	1
NM_001081256	Kdm3b	-1.02862	0.761236	1	1
NM_001081259	Mfsd7b	-1.70752	0.000175614	1	1
NM_001081260	Tnks1bp1	1.31086	3.48758e-07	1	1
NM_001081264	Alg6	1.18015	0.355487	1	1
NM_001081265	Heatr2	-1.16287	0.115113	1	1
NM_001081266	Ccdc142	-1.30585	0.523654	1	1
NM_001081267	Rsf1	1.05814	0.722496	1	1
NM_001081268	Prss53	1.05095	0.947866	1	1
NM_001081269	Whsc1l1	-1.0306	0.831609	2	2
NM_001081274	Pgd	1.07382	0.394201	1	1
NM_001081278	Tbc1d4	-2.48659	2.37336e-10	1	1
NM_001081279	Mfhas1	-1.05951	0.696309	1	1
NM_001081282	Ibtk	1.12707	0.133631	1	1
NM_001081286	Fat1	1.19356	0.0714397	1	1
NM_001081287	Mpp7	1.00023	0.999541	2	1
NM_001081288	Taf2	1.13398	0.108718	1	1
NM_001081289	Fam217b	1.18024	0.539071	1	1
NM_001081290	Prrc2c	-1.28068	0.00436651	1	1
NM_001081293	Rprd2	1.1274	0.314521	1	1
NM_001081299	Cdh18	27.135	3.90506e-08	1	1
NM_001081300	Tshz1	-1.19711	0.361688	1	1
NM_001081302	Trio	1.00538	0.970812	1	1
NM_001081304	Atf6	-1.36856	3.88781e-06	1	1
NM_001081307	Ppp1r12b	-1.32311	0.463191	2	2
NM_001081309	Pik3r4	1.09674	0.410264	1	1
NM_001081315	Brpf3	1.52291	1.71261e-07	1	1
NM_001081316	Dsel	-1.21126	0.203803	1	1
NM_001081319	Ric1	1.41467	0.000152185	1	1
NM_001081320	Cyb561d1	1.76286	0.206771	2	2
NM_001081321	Pds5a	1.22146	0.029981	1	1
NM_001081323	Mphosph9	1.35785	0.759524	3	3
NM_001081326	Agl	1.12108	0.161751	1	1
NM_001081329	Zkscan2	15.0803	1.31731e-05	1	1
NM_001081332	Slc9a5	-1.14078	0.59449	1	1
NM_001081333	Plekhg4	-1.46872	0.244478	1	1
NM_001081335	Cul9	3.41488	0.00173678	1	1
NM_001081336	Dgkh	1.11573	0.829579	4	1
NM_001081337	Sipa1l2	1.51805	3.67727e-13	1	1
NM_001081340	Setd2	-1.01902	0.904367	1	1
NM_001081341	Scaper	1.17993	0.458543	1	1
NM_001081343	3110043O21Rik	1.15187	0.17994	1	1
NM_001081344	Stxbp5	-2.5762	1.13151e-14	1	1
NM_001081345	Chd2	-1.07968	0.552361	1	1
NM_001081346	Rtkn2	-1.276	0.503239	1	1
NM_001081347	Rhobtb1	-1.22201	0.875375	4	2
NM_001081349	Slc43a1	-4.1576	0.0855498	3	1
NM_001081351	Cped1	1.04644	0.864647	1	1
NM_001081352	Ttc37	-1.18083	0.116217	1	1
NM_001081353	2210408I21Rik	-1.48618	0.54887	2	1
NM_001081355	Prdm2	1.11319	0.25724	2	2
NM_001081356	Vma21	1.14804	0.131776	3	3
NM_001081359	Ubr5	1.13067	0.379716	2	2
NM_001081360	Camsap2	-1.33726	0.00027894	1	1
NM_001081362	Trrap	1.26162	0.00265553	1	1
NM_001081363	Cenpf	-1.41967	0.000243072	1	1
NM_001081364	Arhgap21	1.09829	0.340801	2	1
NM_001081368	Tbccd1	-1.75167	1.06441e-08	1	1
NM_001081371	Dmxl1	-1.21687	0.203644	1	1
NM_001081373	Cep164	-1.06313	0.591336	1	1
NM_001081374	Prss36	1.76293	0.190328	1	1
NM_001081378	Kidins220	-1.57303	4.08617e-09	1	1
NM_001081379	Ankrd11	1.58525	3.23256e-08	2	2
NM_001081381	Elp6	1.06239	0.717966	1	1
NM_001081382	Zfp777	-1.02066	0.860304	1	1
NM_001081383	Kmt2c	1.13736	0.474406	1	1
NM_001081391	Csmd3	7.99696	1.62802e-05	1	1
NM_001081392	Mdn1	-1.08989	0.429192	1	1
NM_001081394	Tmem248	1.22554	0.904313	2	2
NM_001081395	Amotl1	-1.0927	0.205203	1	1
NM_001081396	Tbc1d31	1.19884	0.0375273	2	2
NM_001081400	1810013L24Rik	-1.53914	4.38748e-10	1	1
NM_001081402	Wdr70	-1.04131	0.660087	1	1
NM_001081406	Lrr1	-1.51371	0.0576808	1	1
NM_001081407	Plb1	3.07136	0.0283233	3	1
NM_001081409	Phf20l1	-1.0274	0.854598	1	1
NM_001081411	Sclt1	-1.04502	0.893941	1	1
NM_001081412	Bcr	-1.88002	2.15154e-18	1	1
NM_001081415	Samd1	1.00288	0.982029	1	1
NM_001081418	Gltscr1	1.2206	0.354997	1	1
NM_001081419	Dip2a	-1.15169	0.128071	1	1
NM_001081420	Fam206a	-1.23156	0.00587193	1	1
NM_001081422	Bod1l	1.1836	0.169677	1	1
NM_001081423	Ttll5	-1.39881	0.0117246	1	1
NM_001081426	Dip2c	-1.12943	0.362306	1	1
NM_001081427	Flnb	-1.10626	0.224606	2	2
NM_001081429	Ccdc15	1.01959	0.976062	1	1
NM_001081430	Naa30	-1.00486	0.978274	1	1
NM_001081431	Zscan25	1.35469	0.0316484	1	1
NM_001081432	Ptprq	-37.7896	3.22359e-92	1	1
NM_001081433	Ankrd44	-1.16888	0.311108	1	1
NM_001081434	Osbpl7	1.26016	0.490881	1	1
NM_001081436	Ino80d	-1.12908	0.931757	2	2
NM_001081437	Fbln2	-1.17295	0.0923655	2	2
NM_001081445	Ncam1	-1.11105	0.322876	3	3
NM_001081453	Nin	-1.25706	0.0239205	6	3
NM_001081454	Furin	-1.02917	0.828772	2	2
NM_001081457	Ppp2r5c	-1.27145	0.00300086	4	4
NM_001081458	Ppp2r5c	-1.37507	4.44589e-05	4	4
NM_001081462	Gtf2ird1	1.83393	0.000489388	11	6
NM_001081463	Gtf2ird1	-1.36928	0.421953	11	6
NM_001081464	Gtf2ird1	-4.95307	0.000333796	11	6
NM_001081465	Gtf2ird1	1.30412	0.256644	11	6
NM_001081466	Gtf2ird1	1.46481	0.0362594	11	6
NM_001081473	Zxdb	1.07076	0.766861	1	1
NM_001081475	Nasp	1.14604	0.0359461	3	3
NM_001081477	Brwd3	-1.37049	0.224421	1	1
NM_001081490	Fbxo9	-1.24234	0.422265	2	2
NM_001081499	Tbc1d8b	-1.21823	0.0779081	1	1
NM_001081548	Ubr3	1.03979	0.856643	2	2
NM_001081549	Rcan1	1.01076	0.968845	2	2
NM_001081633	Dgcr14	-1.38826	0.105283	2	2
NM_001081643	Xlr3b	1.33946	0.218923	1	1
NM_001081648	Gm15107	1.51258	0.410565	1	1
NM_001081651	Rab42	1.4543	0.503302	1	1
NM_001081654	Tex264	1.15323	0.222019	4	3
NM_001081655	Dact3	1.01223	0.945422	1	1
NM_001081678	Zfp800	1.05699	0.752678	1	1
NM_001081679	Tomt	1.06704	0.909652	2	1
NM_001081684	Zbtb21	-1.03485	0.934677	3	3
NM_001081685	Zbtb21	-1.26188	0.184604	3	3
NM_001081746	Gm7609	1.64537	0.266278	1	1
NM_001081750	Zfp664	1.02192	0.814857	1	1
NM_001081956	Akap17b	-1.41691	0.395799	1	1
NM_001081959	Klc1	-1.16437	0.0742705	8	8
NM_001081963	9430020K01Rik	-1.09639	0.253766	1	1
NM_001081975	Mfap1b	1.14613	0.102088	1	1
NM_001081977	Rnf144a	1.30659	0.839198	2	2
NM_001081979	Mecp2	1.66498	0.134182	2	2
NM_001081981	Nfix	1.95672	0.0103837	4	4
NM_001081982	Nfix	1.48185	7.11303e-09	4	4
NM_001082412	Slc25a53	-1.04913	0.952459	2	1
NM_001082414	Sh3d19	-1.08017	0.515655	1	1
NM_001082476	Ndor1	-1.18061	0.150579	3	1
NM_001082483	Efr3b	-4.90506	4.18122e-05	1	1
NM_001082484	Snx27	1.00364	0.9767	2	2
NM_001082485	Zfp266	1.52803	0.139567	2	2
NM_001082532	Pigyl	1.43308	0.117151	1	1
NM_001082536	Mkl1	-1.22385	0.0277226	2	2
NM_001082552	Trim21	-7.97154	0.141186	2	2
NM_001082974	Neurl2	-1.04443	0.90241	1	1
NM_001082975	Sdr39u1	1.06569	0.926523	1	1
NM_001083110	Pja1	1.22811	0.00427862	4	4
NM_001083114	Pphln1	1.23244	0.0156017	5	4
NM_001083118	Terf2	1.2207	0.370991	4	2
NM_001083120	Enah	2.96604	1.61369e-11	4	3
NM_001083121	Enah	-1.47056	6.95516e-08	4	3
NM_001083125	Lhx6	1.00138	0.998539	4	4
NM_001083126	Lhx6	-1.15515	0.856673	4	4
NM_001083127	Lhx6	-1.15056	0.802497	4	4
NM_001083188	Lig1	-1.00855	0.988848	3	2
NM_001083312	Gbp7	-2.77807	0.000287471	2	1
NM_001083315	St7	1.57399	0.331673	7	7
NM_001083316	Pdgfra	-1.61399	0.0024296	2	2
NM_001083317	Slc35a4	1.02958	0.870181	2	2
NM_001083318	Etv3	1.1877	0.675389	3	2
NM_001083319	Ubp1	1.26419	0.0210998	2	2
NM_001083328	Mtg2	2.28183	0.236124	4	4
NM_001083329	Mtg2	-1.15435	0.830043	4	4
NM_001083331	Nup88	-1.62743	0.265771	4	3
NM_001083334	Bin1	-1.14394	0.0176883	2	2
NM_001083587	Tns3	-1.13504	0.0712085	1	1
NM_001083808	Rusc1	-1.17128	0.710575	3	1
NM_001083810	Prr5l	-1.20181	0.67787	3	2
NM_001083880	1600012H06Rik	1.92696	0.595796	4	4
NM_001083881	1600012H06Rik	1.53578	0.444891	4	4
NM_001083882	1600012H06Rik	2.59719	1.84033e-07	4	4
NM_001083887	Pars2	1.14899	0.890811	4	3
NM_001083891	Ndufv3	1.73655	6.25499e-08	2	2
NM_001083895	Srpx2	-2.31967	0.00100313	2	2
NM_001083897	Mpzl1	1.03792	0.690998	2	2
NM_001083901	Hiatl1	-1.95007	0.568407	2	2
NM_001083903	Sbsn	-1.36198	0.197462	2	2
NM_001083906	Nr3c2	1.22013	0.74166	1	1
NM_001083912	Plekhg2	1.2649	0.246784	3	3
NM_001083918	Gm13139	-1.16053	0.779842	2	2
NM_001083918_2	Gm13139	1.01828	0.952171	2	2
NM_001083921	Rbck1	-1.14342	0.0334709	2	2
NM_001083922	Wbp1	1.13684	0.771862	3	3
NM_001083923	Wbp1	-1.69647	0.0200676	3	3
NM_001083925	Oas1b	-2.86963	0.000109443	2	1
NM_001083927	Tle3	-1.06811	0.684073	3	3
NM_001083928	Tle3	-1.12704	0.287491	3	3
NM_001083937	Slc35a2	-1.19354	0.0801568	2	2
NM_001083938	Rnaset2a	1.1999	0.0346693	1	1
NM_001083945	Rsph3b	1.56284	0.000460845	1	1
NM_001083958	Zfp655	2.08156	0.0205485	2	2
NM_001083967	Tcf4	-1.24341	0.0672182	2	2
NM_001085355	Arid1b	1.63327	1.08035e-08	1	1
NM_001085370	Speg	-1.4532	0.0141311	4	3
NM_001085371	Speg	-1.4886	0.0278174	4	3
NM_001085374	Mcc	-1.35831	0.000537759	2	1
NM_001085385	1600014C10Rik	-1.2889	0.51843	2	2
NM_001085390	Dusp5	-1.2729	0.545182	1	1
NM_001085407	Sdccag3	1.28133	0.27782	3	3
NM_001085408	Sdccag3	-1.10574	0.289653	3	3
NM_001085410	Nadk2	1.96667	0.000565364	4	2
NM_001085415	Zfp467	2.17783	0.462362	4	2
NM_001085440	Smcr8	-1.28115	0.000175348	2	1
NM_001085448	Ctnnd1	2.01844	1.13763e-07	5	4
NM_001085449	Ctnnd1	-1.36118	0.0032953	5	4
NM_001085450	Ctnnd1	-1.3218	2.08868e-08	5	4
NM_001085453	Ctnnd1	-1.79366	4.45599e-08	5	4
NM_001085472	Acin1	-1.10119	0.957805	6	6
NM_001085473	Acin1	-1.60523	0.00930268	6	6
NM_001085492	Rere	1.18668	0.0147723	1	1
NM_001085493	Ndufaf6	-1.26049	0.195877	1	1
NM_001085495	Arfgef2	-1.1082	0.211464	1	1
NM_001085498	Chmp6	1.01467	0.90241	1	1
NM_001085500	Cisd3	2.68076	0.000226241	1	1
NM_001085501	Ppp1r3d	1.22527	0.614363	1	1
NM_001085507	Zbtb34	1.04666	0.92129	2	2
NM_001085508	Tmem8b	1.38646	0.478796	1	1
NM_001085515	AI464131	1.23019	0.58232	1	1
NM_001085522	Gm13251	1.15646	0.798328	1	1
NM_001085533	Gm13275	-1.43645	0.448947	2	1
NM_001085549	Trabd2b	-1.66844	2.61803e-09	1	1
NM_001093752	Srsf11	1.09747	0.360044	3	3
NM_001093753	Srsf11	-1.30338	0.0545709	3	3
NM_001093759	Trappc13	-1.03751	0.810277	4	4
NM_001093760	Trappc13	-1.3341	0.0725294	4	4
NM_001093764	Myadm	-1.20337	0.817159	4	4
NM_001093765	Myadm	1.19489	0.0120148	4	4
NM_001093766	Myadm	1.33936	0.0603664	4	4
NM_001097617	C1s1	-1.90447	3.62661e-07	2	2
NM_001097623	Trerf1	1.31671	0.299153	2	2
NM_001097644	Ccnyl1	-1.45285	1.61633e-10	1	1
NM_001098203	Hic1	-1.23324	0.168335	2	2
NM_001098222	Bhlhb9	1.86144	4.79711e-15	2	2
NM_001098226	Tead3	-1.05166	0.819072	3	2
NM_001098227	Sdcbp	1.05255	0.532718	2	2
NM_001098231	Pdp1	1.28966	0.877662	5	3
NM_001098237	Zbtb3	-1.07143	0.909217	2	2
NM_001098271	Tmem176a	-1.25343	0.459991	2	2
NM_001098425	Sp3	-1.11744	0.452073	2	2
NM_001098476	Grsf1	1.19909	0.00362025	2	2
NM_001098636	Pwwp2b	1.32017	0.348716	2	2
NM_001098723	Yy2	-1.07909	0.796181	1	1
NM_001098810	Ptrh2	1.27615	0.00622478	2	2
NM_001098836	Atxn7l3	1.47975	0.0725294	2	2
NM_001098837	Atxn7l3	-1.15501	0.0370645	2	2
NM_001099288	Arhgap44	2.31385	0.313151	2	2
NM_001099298	Scn2a1	-1.03725	0.952459	1	1
NM_001099319	Gm12942	1.73937	0.165226	1	1
NM_001099327	Gm14305	-1.15836	0.712884	1	1
NM_001099348_2	Gm13305	1.15097	0.524884	4	2
NM_001099348_3	Gm13305	1.15097	0.524831	4	2
NM_001099349	Gm14308	-2.21539	0.0181764	6	2
NM_001099349_2	Gm14308	-1.26739	0.766861	6	2
NM_001099624	Rapgef2	1.27352	0.0858688	1	1
NM_001099628	Atad2b	-1.43502	0.0445269	1	1
NM_001099634	Myof	-1.03744	0.826272	2	2
NM_001099637	Cep170	-1.16641	0.087877	1	1
NM_001099674	1810022K09Rik	-1.20088	0.11824	1	1
NM_001099675	Tomm5	-1.08313	0.344822	2	2
NM_001099785	D3Ertd751e	1.59063	0.563291	4	2
NM_001099792	Trmt61a	-2.29368	0.00144576	3	3
NM_001099793	Trmt61a	-4.20964	2.99425e-07	3	3
NM_001100109	Srp54b	-1.12323	0.356311	2	1
NM_001100110	Srp54c	-1.14506	0.109321	1	1
NM_001100116	1700047I17Rik2	-1.45853	0.0355448	2	2
NM_001100116_2	1700047I17Rik2	-1.45853	0.0355448	2	2
NM_001100415_3	Gm14430	-1.26739	0.766861	6	2
NM_001100415_4	Gm14430	-2.21539	0.0181771	6	2
NM_001100449	Taf4b	-1.70608	5.46963e-05	1	1
NM_001100451	Msl2	-1.17757	0.0510014	1	1
NM_001100452	Gltscr1l	-1.17151	0.370183	1	1
NM_001100591	Rc3h2	-1.06803	0.653408	2	2
NM_001100606	Adat3	-1.84628	0.0133904	1	1
NM_001101430	Psmg4	1.0406	0.822953	2	2
NM_001101433	Zcchc24	-1.29351	0.000108664	1	1
NM_001101445	Cyp4f17	-1.17242	0.736117	1	1
NM_001101461	9130204L05Rik	2.1056	0.0433379	1	1
NM_001101478	D3Ertd254e	-1.21261	0.26207	1	1
NM_001101502	Zfp703	1.34362	0.000185071	2	2
NM_001101535	Ccdc8	5.60438	2.24556e-14	1	1
NM_001101598	Isoc2a	-1.21188	0.318626	1	1
NM_001101804	Gm14434	-1.26739	0.766861	6	2
NM_001101804_6	Gm14434	-2.21539	0.0181806	6	2
NM_001102407	Rbm8a	1.03259	0.788375	2	2
NM_001102414	Slc2a9	3.98972	0.0291505	4	2
NM_001102415	Slc2a9	-1.17624	0.84055	4	2
NM_001102423	Stx16	1.10857	0.85257	4	4
NM_001102424	Stx16	-1.02805	0.945594	4	4
NM_001102425	Stx16	-1.27613	0.412976	4	4
NM_001102430	Arfgef1	-1.35772	0.000540548	1	1
NM_001102436	Acbd5	-1.44691	0.385977	4	4
NM_001102437	Acbd5	1.50233	0.166818	4	4
NM_001102438	Acbd5	-1.10353	0.868632	4	4
NM_001102444	Add1	1.08585	0.810277	3	2
NM_001102455	Aplp2	-1.04627	0.565022	3	3
NM_001102456	Aplp2	1.22007	0.773905	3	3
NM_001102458	Azin1	-1.21079	0.185929	4	3
NM_001102471	Cnnm2	1.16127	0.919701	2	2
NM_001102565	Alkbh1	-1.49801	0.000443251	1	1
NM_001102611	Smyd4	1.01623	0.943162	1	1
NM_001102613	Phldb3	-1.71055	0.256789	1	1
NM_001102650	Nt5c3b	1.07851	0.403427	2	2
NM_001103156	Steap2	1.3846	0.000246181	6	5
NM_001103157	Steap2	1.12661	0.333745	6	5
NM_001103162	Scap	-1.15508	0.266147	2	2
NM_001103165	Pcbp2	1.27143	2.49287e-06	4	4
NM_001103166	Pcbp2	1.03736	0.683596	4	4
NM_001103177	Ablim1	-1.037	0.841714	6	2
NM_001103179	Brwd1	-1.16288	0.309462	3	3
NM_001103181	Tulp4	2.85151	0.0828199	2	2
NM_001103182	Lin9	-1.29912	0.030551	2	1
NM_001104529	Gpr35	-1.23137	0.905822	3	2
NM_001104530	Med7	1.00354	0.994805	4	4
NM_001104556	Med7	-1.17625	0.864213	4	4
NM_001104557	Med7	-2.12902	0.213042	4	4
NM_001104616	Rdx	1.16609	0.00471157	3	2
NM_001104646	AW209491	-1.0239	0.960361	2	2
NM_001105196	Tfe3	-1.08746	0.726884	6	6
NM_001105197	Tfe3	1.1604	0.202097	6	6
NM_001105245	Pcdh19	-1.34167	0.0366708	2	2
NM_001105246	Pcdh19	-1.15624	0.21458	2	2
NM_001105557	Zfp938	-1.75983	0.0921859	1	1
NM_001105667	Dtymk	-1.22344	0.00747711	2	2
NM_001109040	Kif21a	-2.1191	0.159637	4	3
NM_001109042	Kif21a	1.0702	0.894471	4	3
NM_001109626	Cdk12	-1.17288	0.508535	3	3
NM_001109628	Cdk12	-1.36205	0.0167098	3	3
NM_001109657	Gas7	-1.22449	0.512488	4	2
NM_001109661	Bach2	1.56468	0.165474	1	1
NM_001109687	Ehmt1	1.01249	0.96685	4	2
NM_001109690	Phf21a	1.26753	0.138186	3	3
NM_001109691	Phf21a	-1.1612	0.45712	3	3
NM_001109745	Cnbp	-1.5068	0.0398208	3	3
NM_001109746	Cnbp	-1.59806	6.69692e-20	3	3
NM_001109747	Cenpw	1.06345	0.742829	1	1
NM_001109748	Tomm40	-1.10989	0.655518	2	2
NM_001109750	Dgcr2	-1.7834	2.90769e-13	2	2
NM_001109752	Dlg4	-1.65365	0.228805	2	2
NM_001109757	Atp7a	1.39835	0.524583	2	2
NM_001109902	Rnft2	3.22628	0.115117	2	2
NM_001109905	Stau1	1.19175	0.0265924	5	5
NM_001109906	Stau1	1.24323	0.00382138	5	5
NM_001109909	Srrt	-1.14358	0.256923	3	3
NM_001109910	Srrt	-1.31285	0.0682695	3	3
NM_001109913	Hnrnpm	1.06663	0.595796	2	2
NM_001109971	Sec61g	-1.24326	0.524196	3	3
NM_001109972	Sec61g	-1.01981	0.97204	3	3
NM_001109992	Ptpn11	1.20343	0.00428314	2	2
NM_001109993	Tmem141	1.6946	0.0259269	2	2
NM_001109995	Eftud2	-1.02233	0.921198	2	2
NM_001110013	Tmtc3	-2.1994	1.19285e-17	2	1
NM_001110015	Wdr36	-1.07359	0.26879	3	2
NM_001110016	Wdr36	-1.30697	0.00119183	3	2
NM_001110017	Dzip3	-1.02569	0.930746	2	2
NM_001110100	Banp	1.17581	0.759309	4	4
NM_001110101	Lsm2	1.49495	6.50059e-09	4	3
NM_001110129	Ppih	1.84912	0.0402537	3	2
NM_001110132	Cic	-1.25615	0.0447342	4	3
NM_001110140	Atp2a2	1.19404	0.00316518	3	3
NM_001110145	Ssb	-1.03687	0.669436	2	2
NM_001110147	Tnk2	-1.56531	3.43013e-10	3	3
NM_001110148	Mgat1	-1.41258	0.164502	4	3
NM_001110150	Mgat1	1.09133	0.270172	4	3
NM_001110152	Pfdn4	-1.24418	0.169155	3	2
NM_001110159	Nxt1	1.03859	0.938946	2	2
NM_001110160	Lrrc61	2.37251	0.0709743	2	2
NM_001110162	Cdca2	1.25906	0.205435	2	2
NM_001110192	Inpp5d	-3.11491	0.151982	4	2
NM_001110193	Inpp5d	-4.96551	0.0202453	4	2
NM_001110195	Echdc1	-2.43915	0.0507388	2	2
NM_001110196	Rnf146	-1.17288	0.720787	5	5
NM_001110197	Rnf146	-1.54602	0.401407	5	5
NM_001110198	Rnf146	-1.5458	0.74896	5	5
NM_001110201	Yif1b	1.13728	0.297506	2	2
NM_001110204	Acvr1	-1.39939	0.484527	3	3
NM_001110205	Acvr1	-1.23025	0.0510477	3	3
NM_001110208	Akt2	1.2198	0.0366887	2	2
NM_001110209	Lnp	-1.45455	0.202172	2	2
NM_001110211	Anxa6	1.06649	0.431459	2	2
NM_001110212	Gigyf2	-1.61518	0.00768978	2	2
NM_001110216	Cbx5	-1.12995	0.455391	3	3
NM_001110218	Ppm1h	-3.66122	0.0299224	2	1
NM_001110229	Celf2	-1.4058	0.0565952	8	5
NM_001110230	Celf2	1.06704	0.906896	8	5
NM_001110231	Celf2	1.68644	0.72773	8	5
NM_001110233	Ngfrap1	-1.30066	0.378188	3	3
NM_001110234	Ngfrap1	-1.36868	0.00454791	3	3
NM_001110239	Acp1	-1.49921	9.59803e-05	2	2
NM_001110242	1810043H04Rik	-1.31406	0.28963	1	1
NM_001110253	Fyco1	1.06207	0.681898	2	1
NM_001110254	Zfp945	1.81949	0.0721245	2	2
NM_001110265	Ttk	1.44963	0.58017	3	2
NM_001110267	Vegfa	1.51505	0.618404	9	8
NM_001110268	Vegfa	1.94658	0.375442	9	8
NM_001110275	Itsn1	-1.1616	0.0230171	3	2
NM_001110305	Keap1	1.06045	0.913924	4	4
NM_001110306	Keap1	1.03997	0.957805	4	4
NM_001110307	Keap1	1.29381	0.000999634	4	4
NM_001110309	Zfp426	1.06685	0.820238	2	2
NM_001110310	Snx12	1.18677	0.00796399	3	3
NM_001110311	Snx12	-1.10839	0.783183	3	3
NM_001110327	Dmtf1	1.1346	0.558648	2	2
NM_001110328	Fiz1	-1.87516	0.047153	4	4
NM_001110329	Fiz1	1.09086	0.532517	4	4
NM_001110330	Fiz1	-1.11642	0.951585	4	4
NM_001110331	Eci2	1.09053	0.334046	3	3
NM_001110350	Sin3a	-1.02782	0.911206	3	3
NM_001110351	Sin3a	1.1951	0.0140077	3	3
NM_001110496	Tmem87a	1.17508	0.224421	3	3
NM_001110497	Tmem87a	1.0278	0.9767	3	3
NM_001110498	Ifnar2	1.40157	0.000138619	2	2
NM_001110499	Canx	1.23017	0.303982	3	3
NM_001110500	Canx	1.12358	0.814519	3	3
NM_001110504	Capn1	-1.03542	0.85607	2	2
NM_001110508	Zfp703	1.55397	0.516961	2	2
NM_001110512	Mettl8	1.46299	0.415257	2	2
NM_001110515	Psmg4	1.06216	0.862341	2	2
NM_001110784	Xlr3a	1.15564	0.849328	1	1
NM_001110791	Sf1	1.42703	9.04409e-08	3	3
NM_001110794	Anxa7	1.07674	0.244478	2	2
NM_001110807	Capn12	-1.50505	0.421953	1	1
NM_001110809	Gpatch4	-1.33865	0.000427025	3	2
NM_001110824	Foxp4	1.20672	0.42619	3	3
NM_001110825	Foxp4	1.09203	0.41123	3	3
NM_001110826	Ddx6	1.27195	0.46615	3	3
NM_001110827	Rbfox2	7.4796	0.0769772	9	6
NM_001110828	Rbfox2	1.02923	0.774522	9	6
NM_001110830	Rbfox2	-1.20854	0.0183424	9	6
NM_001110831	Dnpep	1.34998	0.23136	2	2
NM_001110832	Nfya	1.68906	6.34219e-10	2	2
NM_001110846	Cacna2d1	1.35072	0.103172	5	2
NM_001111016	Nav2	-3.26639	0.129656	2	2
NM_001111017	Serac1	1.39785	0.291747	2	1
NM_001111023	Runx1	-1.91192	2.43497e-06	4	2
NM_001111025	Pigx	-1.12678	0.757185	2	2
NM_001111026	Runx1t1	3.26488	0.371226	3	2
NM_001111028	Kctd9	-1.185	0.243705	3	3
NM_001111029	Zfp661	-1.10595	0.852728	2	2
NM_001111043	Serpinh1	1.61819	8.25513e-19	4	4
NM_001111044	Serpinh1	1.11549	0.144348	4	4
NM_001111049	Cd151	-1.03118	0.788375	3	3
NM_001111050	Cd151	-1.22342	0.32191	3	3
NM_001111051	Dclk1	-7.37526	0.094047	7	6
NM_001111052	Dclk1	1.45969	0.711097	7	6
NM_001111053	Dclk1	1.76606	8.00456e-14	7	6
NM_001111062	Comt	-1.42828	1.5807e-10	3	3
NM_001111063	Comt	-4.05209	0.194839	3	3
NM_001111065	Reps1	-1.5463	9.02215e-05	2	2
NM_001111066	Fkbp8	1.15632	0.113461	3	3
NM_001111073	Fxyd5	-1.68262	0.00289032	4	4
NM_001111075	Cdc25b	1.19876	0.0153225	2	2
NM_001111078	Uhrf1	1.14989	0.126034	4	4
NM_001111079	Uhrf1	-1.13863	0.478767	4	4
NM_001111080	Uhrf1	1.12457	0.692663	4	4
NM_001111099	Cdkn1a	1.61731	1.56684e-11	2	2
NM_001111100	Lipa	1.61166	0.0956121	2	2
NM_001111102	Lmna	-1.31215	0.00127849	3	3
NM_001111106	Uba3	-1.58958	0.0121435	5	5
NM_001111111	Atg16l2	1.06325	0.876739	1	1
NM_001111121	Ccdc6	-1.58116	2.34964e-09	1	1
NM_001111141	Sprtn	1.31782	0.157714	1	1
NM_001111142	Lrrc73	3.08144	3.40995e-06	1	1
NM_001111272	Stau2	1.68063	0.108883	2	2
NM_001111275	Igf1	1.94943	0.153561	5	2
NM_001111277	Eif2b3	-1.1754	0.0380051	2	2
NM_001111279	Wdfy1	-1.20309	0.0139646	2	2
NM_001111288	Sco2	-1.20684	0.1897	1	1
NM_001111289	Caprin1	1.01516	0.880991	5	5
NM_001111290	Caprin1	1.18132	0.0965254	5	5
NM_001111291	Caprin1	-1.29306	0.284568	5	5
NM_001111292	Caprin1	1.08617	0.385356	5	5
NM_001111311	Lrrfip1	-1.73188	2.32475e-12	3	2
NM_001111312	Lrrfip1	-1.66809	2.05286e-11	3	2
NM_001111320	Idh1	-2.50557	0.00167047	2	2
NM_001112698	Ngf	-1.84636	3.17974e-14	2	2
NM_001112699	Cyth1	-1.25225	0.591302	3	2
NM_001112701	Cyth2	-1.09938	0.436508	2	2
NM_001112703	Abl1	1.06056	0.66587	5	4
NM_001112705	Tlk2	1.00619	0.965186	5	5
NM_001112711	Grk6	1.19954	0.0330588	7	5
NM_001112714	Ralgapa1	-1.21253	0.151982	4	1
NM_001112721	Ubr5	1.07489	0.477701	2	2
NM_001112722	Arhgef10l	-1.29397	0.25623	4	3
NM_001112723	Arhgef10l	2.09697	3.16707e-13	4	3
NM_001112735	9930012K11Rik	-1.0451	0.921198	2	2
NM_001112738	Atp5c1	-1.02138	0.980276	2	2
NM_001112798	Slc8a1	7.05405	0.148491	4	2
NM_001112813	Cacna1g	-2.92373	0.0595862	4	4
NM_001113179	Bub1	1.05648	0.725899	2	2
NM_001113188	Fxr1	1.34306	0.362292	3	3
NM_001113189	Fxr1	-1.16249	0.267869	3	3
NM_001113198	Mitf	-1.08414	0.893793	3	2
NM_001113204	Ncam1	1.39123	0.338584	3	3
NM_001113209	Nfib	-1.01775	0.975934	5	5
NM_001113210	Nfib	-1.31812	0.773647	5	5
NM_001113211	Tmem194	-1.70546	2.2988e-05	2	1
NM_001113213	Odf2	1.04695	0.702504	5	5
NM_001113214	Odf2	111.236	8.6877e-15	5	5
NM_001113248	Sin3b	1.78816	1.87073e-21	2	2
NM_001113283	Fam214a	2.3868	0.020472	2	2
NM_001113331	Shc1	1.77386	3.4463e-16	2	2
NM_001113346	Gatad2a	-1.02934	0.742554	3	3
NM_001113350	Xkr5	2.52793	3.91687e-07	3	2
NM_001113353	Synj2	1.71962	7.12539e-11	5	3
NM_001113354	Phf8	1.06524	0.625802	2	2
NM_001113356	C1rb	1.2134	0.246784	1	1
NM_001113358	Dad1	-1.13408	0.156611	2	1
NM_001113364	Tbc1d14	1.22201	0.00875739	3	2
NM_001113373	Shank2	1.19014	0.613606	2	1
NM_001113374	Mocs2	1.36885	0.309417	3	2
NM_001113379	Lrrc32	31.1557	4.46633e-132	1	1
NM_001113383	Gls	-1.29738	0.0005384	2	2
NM_001113384	Gnao1	-1.06499	0.504274	2	2
NM_001113386	Lifr	1.69386	0.312404	2	2
NM_001113389	Dyrk1a	-1.07704	0.449407	2	2
NM_001113408	Ldb1	1.71459	1.45246e-21	2	2
NM_001113412	Fggy	1.21786	0.303982	2	1
NM_001113413	Rnf13	-1.17738	0.113463	2	2
NM_001113414	Ebf3	-1.45707	0.508599	3	3
NM_001113415	Ebf3	1.60133	0.686432	3	3
NM_001113420	Schip1	-2.39457	0.434504	5	3
NM_001113423	Slain2	1.3155	0.0596622	2	2
NM_001113424	Amn1	-1.60232	0.147027	1	1
NM_001113470	Ctdsp2	-1.49381	7.75232e-16	2	2
NM_001113486	42622	-1.01669	0.935185	4	4
NM_001113487	42622	-1.29042	0.00367186	4	4
NM_001113488	42622	-2.33198	1.71235e-06	4	4
NM_001113529	Csf1	-1.9467	1.07534e-05	3	3
NM_001113530	Csf1	-1.24998	0.0105619	3	3
NM_001113532	Wtap	4.16365	0.437572	3	3
NM_001113533	Wtap	1.37139	5.61746e-05	3	3
NM_001113545	Lima1	1.14251	0.690041	2	2
NM_001113549	Ltbp4	9.02446	1.18555e-24	2	2
NM_001113550	4833420G17Rik	1.11109	0.454495	2	2
NM_001113553	Irak2	-1.44181	0.00019493	2	2
NM_001113554	Nudcd1	-1.37253	0.000159811	2	2
NM_001113560	Glo1	1.54142	0.00171865	2	2
NM_001113562	Cutc	1.19749	0.665755	2	1
NM_001113563	Stat5b	1.06718	0.56932	2	1
NM_001113564	Serbp1	1.02539	0.801108	4	4
NM_001113565	Serbp1	1.03778	0.617244	4	4
NM_001113566	Serbp1	1.06568	0.453869	4	4
NM_001113569	Stxbp1	1.26609	0.500627	2	2
NM_001113573	Brd3	1.01296	0.91088	3	3
NM_001113574	Brd3	3.78108	0.153306	3	3
NM_001114085	Nde1	-1.28967	0.136129	4	4
NM_001114087	Pdlim7	1.62395	7.51501e-05	4	3
NM_001114088	Pdlim7	1.01609	0.873549	4	3
NM_001114096	Smarcc2	1.52767	0.349404	3	3
NM_001114097	Smarcc2	-1.93808	1.67237e-05	3	3
NM_001114119	Qrich1	1.08786	0.689574	2	2
NM_001114124	Dab2ip	-2.99542	0.277268	7	4
NM_001114125	Dab2ip	1.24381	0.404299	7	4
NM_001114131	Ppp4r1	1.00417	0.965199	3	2
NM_001114140	Tcf20	-1.33142	0.834895	2	2
NM_001114328	Ccpg1	1.15094	0.770012	5	3
NM_001114334	Rps6kb1	-1.17794	0.0684942	2	1
NM_001114339	Pank1	1.15963	0.69215	2	2
NM_001114347	Clasp2	1.43542	0.000830288	8	2
NM_001114361	Eml4	1.135	0.233246	4	2
NM_001114362	Eml4	-2.14492	0.00554484	4	2
NM_001114386	Nedd4l	-1.36261	0.000257139	2	2
NM_001114399	Zmym4	1.13705	0.182299	1	1
NM_001114541	Pced1a	1.18822	0.336074	2	2
NM_001114595	Ehbp1l1	1.39678	0.000285598	4	3
NM_001114597	Ehbp1l1	1.36957	8.46724e-06	4	3
NM_001114609	Ino80d	-1.64483	0.0377782	2	2
NM_001114637	Jmjd7	1.21144	0.645528	1	1
NM_001114660	Scfd2	-1.20676	0.239596	3	2
NM_001114664	Iqsec2	-1.55619	0.285652	2	2
NM_001114679	9930111J21Rik1	-1.24179	0.73368	1	1
NM_001114879	Fam208a	1.90571	0.36338	2	2
NM_001114977	U2surp	-1.06277	0.557491	2	2
NM_001115010	Lin54	1.7798	0.491391	2	2
NM_001115018	Suv420h2	-1.31023	0.892263	2	2
NM_001115085	Tssc4	1.45794	0.0157883	3	2
NM_001115087	Fancf	-1.01677	0.952596	1	1
NM_001115130	Zbtb44	-1.0712	0.669347	2	2
NM_001115132	Ncaph2	1.03766	0.722849	4	4
NM_001115149	Uspl1	-1.87391	0.0803586	7	5
NM_001115150	Uspl1	1.06804	0.499504	7	5
NM_001115151	Uspl1	1.13894	0.514457	7	5
NM_001115153	Uspl1	1.05684	0.920202	7	5
NM_001122594	Phlpp2	1.18404	0.141028	1	1
NM_001122596	A630033H20Rik	3.06172	0.000314465	3	1
NM_001122604	Dazap1	-1.26945	0.146611	3	3
NM_001122605	Dazap1	-1.25501	0.373645	3	3
NM_001122640	Arhgap17	-1.10381	0.762652	5	4
NM_001122641	Arhgap17	-7.72432	0.0674453	5	4
NM_001122643	Arhgap17	-1.54362	0.122374	5	4
NM_001122666	Suds3	1.74015	5.46569e-09	2	2
NM_001122667	Mkl2	-1.32388	0.00309911	3	1
NM_001122675	Zcchc2	-1.49242	3.78015e-05	2	2
NM_001122676	Zcchc2	-1.22582	0.265049	2	2
NM_001122730	Tnrc18	-1.10612	0.349808	2	2
NM_001122738	Kansl1l	-1.03105	0.952749	2	2
NM_001122739	Inppl1	-1.00776	0.935273	2	2
NM_001122758	Pcdh7	7.72278	3.53734e-18	2	2
NM_001122759	Pde7a	1.22168	0.366903	2	2
NM_001122765	Sirt2	-1.00123	0.992572	3	3
NM_001122766	Sirt2	1.43074	0.304084	3	3
NM_001122767	2310022A10Rik	1.1633	0.856673	2	2
NM_001122768	Lrrc8d	1.57948	4.41721e-09	2	1
NM_001122780	Klhl25	1.07032	0.797519	3	3
NM_001122818	Pnpla6	1.47122	0.124049	2	2
NM_001122829	Upf1	-1.16081	0.391919	2	2
NM_001122830	Klhl26	-1.05886	0.793577	2	2
NM_001122832	Eps15l1	1.31258	0.037195	3	3
NM_001122843	Tnpo2	1.40994	0.144966	2	2
NM_001122850	Pard3	1.18697	0.709375	4	4
NM_001122873	Ubl7	1.10048	0.50174	2	2
NM_001122892	Fyn	1.63711	0.547933	3	3
NM_001122893	Fyn	1.03598	0.747052	3	3
NM_001122895	Nab2	-2.00743	2.38254e-14	2	2
NM_001122896	Hp1bp3	1.36194	0.0031126	7	7
NM_001122897	Hp1bp3	1.19779	0.508074	7	7
NM_001122948	Tfap2a	-1.28858	0.537383	3	2
NM_001122958	Rad54l	-1.05858	0.804712	3	3
NM_001122959	Rad54l	-1.20088	0.743487	3	3
NM_001122960	Ccdc53	-1.24558	0.524808	3	3
NM_001122963	Gpbp1	-1.185	0.357962	2	2
NM_001122978	Casp8ap2	-1.1677	0.209736	2	2
NM_001122982	Ccnc	1.14123	0.529821	4	3
NM_001122989	Cdc14b	1.08648	0.776617	2	2
NM_001122992	Gmeb1	1.11038	0.862423	2	2
NM_001122998	Tiam2	1.1452	0.179129	4	1
NM_001123037	Eif4a2	-1.53493	0.000732676	4	4
NM_001123038	Eif4a2	-1.55243	2.86666e-07	4	4
NM_001123327	Qser1	-1.15033	0.242519	1	1
NM_001123370	9030025P20Rik	1.74388	0.0742705	1	1
NM_001123371	Pnp2	-1.1208	0.835407	1	1
NM_001123382	Il1r1	1.08031	0.701083	2	2
NM_001123386	Cdyl	1.25202	0.353603	2	2
NM_001126047	Sema4c	-1.19527	0.17279	1	1
NM_001126182	Naip2	1.30286	0.133121	2	2
NM_001127177	Ptpn2	1.09368	0.828811	2	2
NM_001127189	Gm13157	-1.16089	0.55959	1	1
NM_001127191	Snx16	1.04953	0.970269	2	2
NM_001127233	Trp53	1.1217	0.212536	2	2
NM_001127324	Ercc1	1.32297	0.603298	2	2
NM_001127330	Pparg	1.10156	0.518799	2	2
NM_001127338	Aldh7a1	-1.01713	0.921555	2	2
NM_001127346	Ndufaf2	1.00597	0.976599	1	1
NM_001127348	Snx10	-1.2731	0.214126	3	3
NM_001127349	Snx10	2.20268	6.20829e-10	3	3
NM_001127351	Sirt3	-1.07515	0.906588	3	3
NM_001127355	Eif2b4	1.02466	0.973901	3	3
NM_001127356	Eif2b4	1.33203	0.477701	3	3
NM_001127363	Inpp5a	1.15444	0.0530929	2	2
NM_001127367	Dnajb6	1.75018	0.195834	4	3
NM_001128094	Atp13a3	-1.50311	7.29351e-05	2	2
NM_001128096	Atp13a3	-1.90273	4.057e-13	2	2
NM_001128103	Ano3	1.72715	0.0167257	1	1
NM_001128171	Cyld	-1.22032	0.703143	4	3
NM_001128180	Dlgap1	-2.46587	0.152774	4	1
NM_001128307	Dock9	-1.58747	0.280426	4	3
NM_001128597	Gpank1	2.20597	0.00120644	2	2
NM_001128601	Gm2382	1.14747	0.666031	1	1
NM_001128605	Psen2	1.03991	0.900928	2	1
NM_001128606	Epb4.1	501.455	2.94617e-11	3	1
NM_001128609	Dedd	-1.30256	0.0852051	2	2
NM_001129999	Cep250	787.447	5.43986e-07	4	3
NM_001130000	Cep250	1.00684	0.960361	4	3
NM_001130008	Gspt1	-1.68612	3.24884e-18	2	2
NM_001130149	Drosha	-1.00448	0.997892	2	2
NM_001130151	Arhgef1	2.71603	0.131773	5	4
NM_001130152	Arhgef1	-1.02407	0.864416	5	4
NM_001130153	Arhgef1	3.96989	7.07149e-21	5	4
NM_001130163	Oxr1	1.80215	0.593235	5	4
NM_001130165	Oxr1	1.03264	0.85257	5	4
NM_001130166	Oxr1	1.14653	0.814519	5	4
NM_001130169	Zfp207	1.22498	0.0163859	5	5
NM_001130170	Zfp207	1.23852	0.764795	5	5
NM_001130171	Zfp207	-1.19756	0.00122418	5	5
NM_001130184	Jade1	-1.91611	0.414146	4	4
NM_001130185	Jade1	1.32772	0.0538694	4	4
NM_001130186	Jade1	1.40618	0.493396	4	4
NM_001130187	Smarcd2	1.09099	0.656618	2	2
NM_001130191	Sgce	6.34895	0.028234	5	2
NM_001130408	Arf1	-1.15429	0.617939	2	2
NM_001130409	Ptk2	-1.04288	0.915646	2	2
NM_001130412	Lpin1	-1.9367	0.418269	3	3
NM_001130416	Hdac6	1.31093	0.00281623	2	2
NM_001130443	Hras	1.03756	0.7426	3	3
NM_001130444	Hras	1.55398	0.169687	3	3
NM_001130450	Nfe2l1	1.10192	0.142922	6	5
NM_001130451	Nfe2l1	-2.80742	0.199362	6	5
NM_001130453	Nfe2l1	1.15498	0.125344	6	5
NM_001130454	Nfe2l1	1.20137	0.605782	6	5
NM_001130457	Tbrg4	-1.17125	0.293662	2	2
NM_001130458	Tcn2	-1.78366	0.522022	3	2
NM_001130476	Tpst1	-1.00066	0.99843	2	2
NM_001130477	Srrm1	-1.8139	0.0858986	2	2
NM_001130479	Nucb2	-1.90987	1.73964e-07	1	1
NM_001130484	Rpl35a	-1.28769	0.0016222	3	3
NM_001130485	Rpl35a	-1.29787	0.000327685	3	3
NM_001130515	Hexim2	1.51253	0.680563	3	2
NM_001130525	Lzts2	2.23867	0.252452	3	3
NM_001130526	Lzts2	1.58198	2.56658e-10	3	3
NM_001130529	Zkscan17	1.15659	0.74968	3	3
NM_001130868	Kars	1.29254	0.00270004	3	3
NM_001131054	Pttg1	1.21622	0.0202963	2	2
NM_001131068	Rfesd	1.16849	0.703081	3	2
NM_001134383	Iqsec1	-1.43985	0.218657	2	2
NM_001134384	Iqsec1	-1.97894	4.62472e-21	2	2
NM_001134391	Apobec1	-1.01525	0.953702	2	2
NM_001134426	Cdv3	-1.03006	0.833609	4	4
NM_001134427	Cdv3	1.03066	0.797058	4	4
NM_001134457	Nxpe3	-2.04061	2.48922e-06	1	1
NM_001134459	Prickle2	5.52182	0.0409547	4	4
NM_001134460	Prickle2	-1.57623	0.675638	4	4
NM_001134461	Prickle2	-1.12827	0.945211	4	4
NM_001134465	Dennd6a	1.08609	0.677282	4	2
NM_001134475	Vcan	1.79595	0.145569	5	3
NM_001134480	Plcxd2	-2.03048	1.29434e-10	1	1
NM_001134646	Tomm5	-1.22154	0.239851	2	2
NM_001134692	Ost4	1.45111	2.68559e-06	2	2
NM_001134717	2810006K23Rik	1.29751	0.110766	2	1
NM_001134791	Osbpl9	-1.10978	0.687141	3	3
NM_001134829	Lpgat1	-1.80496	1.35215e-05	2	2
NM_001134902	AU019823	-1.02662	0.985866	2	2
NM_001135001	Ppp2r5c	-1.38465	0.00746754	4	4
NM_001135019	Zfp266	-1.18843	0.518639	2	2
NM_001135100	Il34	-3.13724	0.00203621	2	1
NM_001135112	Dnaja3	-1.69326	7.77895e-18	2	2
NM_001135149	Slc39a8	-1.49275	0.729014	3	2
NM_001135150	Slc39a8	-1.1158	0.901286	3	2
NM_001135559	Sos2	-1.17427	0.386303	1	1
NM_001135567	1190007I07Rik	-1.52445	0.499298	3	1
NM_001135577	Smim13	1.29821	0.0472317	1	1
NM_001135611	3110062M04Rik	-1.64127	0.0219371	2	2
NM_001135727	Sh3kbp1	1.01958	0.874725	7	6
NM_001135728	Sh3kbp1	-1.10741	0.229681	7	6
NM_001136054	Ate1	1.0584	0.739169	4	4
NM_001136055	Cd82	989.483	9.50352e-15	7	3
NM_001136062	Eno3	-2.04688	1.20832e-26	3	3
NM_001136066	Hmox2	-1.55154	2.23183e-09	2	1
NM_001136067	Ikbkg	-1.38086	0.278443	7	5
NM_001136069	Ldha	1.11168	0.860024	3	2
NM_001136070	Eif2d	-1.05474	0.628729	2	1
NM_001136072	Meis2	-1.1751	0.580814	6	5
NM_001136075	Numb	1.53489	0.711838	6	3
NM_001136076	P4ha2	1.17977	0.0212557	2	2
NM_001136079	Ptger4	3.9911	0.0178061	2	2
NM_001136081	Ssrp1	1.23687	0.00177185	2	2
NM_001136082	Timeless	-1.34354	0.148937	4	3
NM_001136085	Uba1	1.25288	0.000595	4	4
NM_001136090	Poli	1.33439	0.840869	4	2
NM_001136091	Tcirg1	1.12026	0.221321	3	3
NM_001136104	Abl2	-1.82599	1.05658e-10	2	2
NM_001136227	Rtkn	-4.40601	1.03409e-06	3	3
NM_001136270	Inafm1	1.96076	7.68712e-05	1	1
NM_001136471	Ccdc9	1.12131	0.644968	2	2
NM_001139503	Dnlz	-1.14348	0.730454	3	3
NM_001139504	Dnlz	1.14869	0.574186	3	3
NM_001139509	Nr4a2	1.30138	0.566414	2	1
NM_001139511	Raly	1.46472	0.645536	4	4
NM_001139512	Raly	1.15938	0.143833	4	4
NM_001139513	Raly	1.00766	0.945211	4	4
NM_001139516	Rbl1	1.47005	0.23408	2	2
NM_001139519	Zbp1	1.0716	0.911206	2	2
NM_001139520	Samhd1	1.09709	0.606478	2	2
NM_001141931	Rbms1	-1.44899	8.86027e-06	3	3
NM_001141932	Rbms1	1.01945	0.921198	3	3
NM_001141946	Mkks	-1.69103	0.0628832	4	3
NM_001141948	Nmi	1.46032	0.687221	3	2
NM_001141949	Nmi	2.10738	0.0535414	3	2
NM_001141950	Tmem80	1.41306	0.741964	3	2
NM_001141965	Naa20	-1.12716	0.0805584	2	2
NM_001141975	Tpx2	-1.12054	0.473307	5	5
NM_001141976	Tpx2	-1.02395	0.871331	5	5
NM_001141977	Tpx2	1.11667	0.69274	5	5
NM_001141978	Tpx2	1.07717	0.310323	5	5
NM_001141981	Rbm43	-1.43373	0.0736286	3	2
NM_001142322	Myo9b	1.06471	0.531596	3	2
NM_001142357	Alg12	1.19499	0.406292	2	2
NM_001142410	Gm14124	4.00938	0.000560295	1	1
NM_001142411	Zfp937	-1.18501	0.477293	1	1
NM_001142441	Gm10094	1.01746	0.874357	1	1
NM_001142580	Vipas39	-1.22547	0.0356292	3	1
NM_001142642	Fbrsl1	1.05853	0.824922	2	2
NM_001142647	Tmem194b	1.52459	0.799414	2	2
NM_001142655	Arpp19	1.10683	0.149527	2	2
NM_001142681	Chid1	-1.2537	0.0118843	2	1
NM_001142727	1110065P20Rik	1.3037	0.0135025	1	1
NM_001142731	Kctd1	1.01073	0.973614	2	2
NM_001142744	Atat1	2.27691	0.0028698	3	2
NM_001142781	Fam188b	-1.02356	0.959176	2	2
NM_001142809	Slc6a8	-1.27961	5.93798e-06	3	3
NM_001142810	Slc6a8	-2.08429	0.350278	3	3
NM_001142916	Plod2	1.0091	0.950716	2	1
NM_001142920	Tcf7l2	1.37309	0.476672	8	6
NM_001142921	Tcf7l2	1.32092	0.69829	8	6
NM_001142922	Tcf7l2	1.5151	0.644968	8	6
NM_001142923	Tcf7l2	1.23484	0.854242	8	6
NM_001142924	Tcf7l2	-3.90368	0.412802	8	6
NM_001142937	Moap1	1.14501	0.868501	2	2
NM_001142938	AK010878	-1.58709	0.00063475	1	1
NM_001142939	Gm20604	-1.11685	0.691439	1	1
NM_001142943	Zfp949	-1.04263	0.939538	2	1
NM_001142948	Pogk	-1.94691	0.0387733	2	2
NM_001142950	Nars	-1.05379	0.462639	2	2
NM_001142957	Zfp955b	-1.01285	0.966746	1	1
NM_001142959	Bcl2l15	3.87881	2.55939e-05	2	1
NM_001142963_2	Gm10778	-2.17115	0.0402537	2	1
NM_001143689	H2-Q4	1.00471	0.98782	1	1
NM_001143755	Lrrc27	-2.41664	0.109434	2	2
NM_001143776	Fam13c	2.0914	0.41375	3	3
NM_001143777	Fam13c	-1.32235	0.784078	3	3
NM_001143790	Ctc1	1.78311	0.000208195	4	4
NM_001143849	Pde2a	1.02135	0.957424	5	2
NM_001144987	Spg20	-1.22552	0.31012	3	3
NM_001144988	Spg20	-1.08311	0.65106	3	3
NM_001145164	Tgtp2	-4.2681	7.68416e-10	1	1
NM_001145209	Hbs1l	-1.86484	0.0299533	3	3
NM_001145433	Smim20	-1.30959	0.0234231	1	1
NM_001145552	2310045N01Rik	1.00656	0.982453	1	1
NM_001145778	Zkscan3	1.24611	0.399581	2	2
NM_001145779	Kif2a	1.09142	0.308722	2	1
NM_001145780	Use1	1.05348	0.913413	2	2
NM_001145781	Acbd6	-1.47464	0.404633	3	3
NM_001145799	Ctla2a	-1.20806	0.689655	2	2
NM_001145800	Igsf9	2.98254	0.00015723	2	1
NM_001145801	Ctla2b	-1.19442	0.524831	2	2
NM_001145804	Nucks1	-1.37085	0.00106047	2	2
NM_001145807	Brinp3	33.9621	3.32325e-13	2	2
NM_001145820	Gpd2	2.0503	0.0445644	2	2
NM_001145821	Ggta1	-1.19907	0.260752	2	2
NM_001145824	Hipk3	-1.10538	0.827096	2	2
NM_001145830	Plcb1	-1.34545	0.270538	2	2
NM_001145831	Kifc3	-1.17807	0.534738	3	3
NM_001145832	Kifc3	-2.15362	0.352924	3	3
NM_001145835	Ralgds	1.67635	2.97217e-06	4	2
NM_001145836	Ralgds	1.28356	0.425152	4	2
NM_001145859	Sh3bp2	1.44442	0.439112	3	2
NM_001145863	Gm14139	-1.80531	0.00685812	1	1
NM_001145876	Slc25a44	-1.46219	0.150803	4	4
NM_001145877	Slc25a44	-1.8417	0.431564	4	4
NM_001145880	Zfp790	-1.04457	0.971201	2	2
NM_001145881	Zfp212	1.34633	0.740793	2	2
NM_001145884	Itgb5	-1.31006	7.82256e-08	2	2
NM_001145888	Zfat	1.16764	0.634635	2	2
NM_001145896	Gse1	1.20823	0.844952	3	3
NM_001145897	Gse1	1.6925	0.00991973	3	3
NM_001145902	Arhgap1	-1.16717	0.558907	5	5
NM_001145919	Ythdf3	1.08596	0.540324	3	3
NM_001145920	Runx2	1.1105	0.78124	8	5
NM_001145921	Arhgef40	-1.02968	0.94004	3	3
NM_001145922	Arhgef40	1.41102	0.67292	3	3
NM_001145924	Msantd3	-1.26729	0.157402	3	3
NM_001145925	Msantd3	-5.62847	0.342338	3	3
NM_001145930	Yeats2	-1.30031	0.00091733	3	2
NM_001145935	Zfp691	1.12517	0.878543	3	3
NM_001145936	Zfp691	1.15827	0.847401	3	3
NM_001145947	Bace1	-1.20176	0.84957	2	2
NM_001145950	5730409E04Rik	-1.16348	0.17022	2	2
NM_001145952	Lpp	-2.0729	1.68587e-14	3	3
NM_001145953	Lgals3	-1.17756	0.0513311	2	2
NM_001145954	Lpp	-2.66419	4.39724e-07	3	3
NM_001145956	Pigv	-1.42776	0.575954	3	2
NM_001145957	Vwa5a	1.79466	0.136666	2	2
NM_001145958	Crocc	1.24842	0.494888	2	2
NM_001145959	Ndrg2	2.94489	0.050006	2	1
NM_001145967	Atg4c	-1.25873	0.477293	2	2
NM_001145970	Map7d1	-1.07639	0.322378	2	2
NM_001145978	Parp4	-1.15811	0.326667	1	1
NM_001145999	Zfp710	1.68556	0.0824168	3	2
NM_001146001	Pdzk1	1.22859	0.734188	2	1
NM_001146007	Trim12c	-1.89156	0.0843612	2	2
NM_001146010	Fchsd2	-1.04369	0.778941	2	1
NM_001146012	R3hcc1	1.09714	0.475329	3	2
NM_001146023	Fam98c	1.81798	0.0590029	1	1
NM_001146024	Zfp444	1.28307	0.234586	2	2
NM_001146025	Rnf44	-1.29847	0.531241	6	6
NM_001146026	Rnf44	-1.08841	0.917109	6	6
NM_001146027	Rnf44	-1.94318	0.00188897	6	6
NM_001146043	Gfm2	1.1082	0.849944	5	4
NM_001146046	Lrrc49	1.41915	0.133685	3	2
NM_001146048	Lrrc1	1.38592	0.224421	2	2
[truncated: 13,137 more rows]

## Sheet: OXPHOS
Gene from KEGG "Oxidative Phosphorylation (Mus musculus)"
Gene Symbol	log2 FC (P/V)	p value
Atp12a
Atp4a
Atp4b
Atp5a1	-0.162472	0.126214
Atp5b	-0.57037	7.23593e-09
Atp5c1	-0.0934905	0.365913
Atp5d	-0.519092	8.2689e-09
Atp5e	0.0353123	0.889617
Atp5f1	-0.0156338	0.848084
Atp5g1	-0.0431397	0.587259
Atp5g2	0.187376	0.0376762
Atp5g3	-0.0588879	0.573171
Atp5h	0.121733	0.195084
Atp5j	-0.736285	4.43196e-24
Atp5j2	0.320401	1.77375e-05
Atp5k	0.256232	0.0150309
Atp5l	-0.135972	0.100231
Atp5o	-0.209331	0.0205728
ATP6	-0.349451	0.00121455
Atp6ap1	0.154959	0.0404942
Atp6v0a1	-0.000647942	0.994778
Atp6v0a2	0.208383	0.00263638
Atp6v0a4	0.186441	0.193259
Atp6v0b	0.101082	0.321222
Atp6v0c	0.691295	3.94566e-08
Atp6v0d1	0.150774	0.197038
Atp6v0d2
Atp6v0e	0.201087	0.00961723
Atp6v0e2	-1.90546	2.26752e-20
Atp6v1a	-0.725894	1.34708e-28
Atp6v1b1
Atp6v1b2	0.0883165	0.376943
Atp6v1c1	-0.227888	0.00139173
Atp6v1c2
Atp6v1d	-0.30934	0.000195276
Atp6v1e1	-0.44969	3.35443e-09
Atp6v1e2
Atp6v1f	0.688856	2.83414e-15
Atp6v1g1	0.0452339	0.541022
Atp6v1g2	2.10108	2.11144e-11
Atp6v1g3
Atp6v1h	-0.401918	5.51005e-09
ATP8	-0.324046	0.0146472
COX1	-0.0395052	0.796758
Cox10	-0.150943	0.0491895
Cox11	0.0371919	0.731938
Cox15	0.398509	1.3866e-07
Cox17	-0.885433	1.24487e-25
COX2	-0.0500806	0.681469
COX3	-0.181219	0.136047
Cox4i1	0.719203	1.32468e-15
Cox4i2
Cox5a	0.0640122	0.486965
Cox5b	-0.337453	4.18569e-06
Cox6a1	0.238987	0.00395297
Cox6a2	0.217442	0.42214
Cox6b1	-0.0272669	0.761848
Cox6b2
Cox6c	-0.194572	0.0239322
Cox7a1
Cox7a2	-0.14195	0.113912
Cox7a2l	0.152113	0.162816
Cox7b	-0.0918018	0.226955
Cox7b2
Cox7c	0.096888	0.248572
Cox8a	0.755236	6.2954e-25
Cox8b
Cox8c
Cyc1	-0.146936	0.0889974
CYTB	-0.351422	0.002543
Gm3244
Gm3873
Gm4943
Lhpp	1.99594	3.27725e-18
ND1	-0.249948	0.0285738
ND2	-0.329325	0.00176076
ND3	-0.203449	0.0408212
ND4	-0.319825	0.00900428
ND4L	-0.259076	0.0138951
ND5	-0.190142	0.101884
ND6	-0.193896	0.0434346
Ndufa1	-0.111372	0.255721
Ndufa10	-0.22828	0.00505507
Ndufa11	0.206547	0.0253363
Ndufa12	-0.629836	4.42124e-16
Ndufa13	0.24829	0.00267207
Ndufa2	-0.16956	0.0730448
Ndufa3	0.0134725	0.910826
Ndufa4	0.195412	0.00572465
Ndufa4l2
Ndufa5	0.189334	0.0275966
Ndufa6	0.123992	0.167368
Ndufa7	0.797811	3.2767e-23
Ndufa8	-0.0402338	0.644096
Ndufa9	-0.389353	1.71384e-05
Ndufab1	-0.255481	0.00174577
Ndufb10	0.475593	1.03247e-06
Ndufb11	0.141625	0.120523
Ndufb2	0.391108	1.45798e-05
Ndufb3	-0.397612	9.07629e-06
Ndufb4	-0.567715	1.94739e-08
Ndufb5	-0.031151	0.725127
Ndufb6	0.0300762	0.736619
Ndufb7	0.113118	0.274696
Ndufb8	0.811633	2.40718e-17
Ndufb9	-0.0262453	0.83779
Ndufc1	-0.17563	0.0434958
Ndufc2	0.169753	0.0316524
Ndufs1	-0.235995	0.000894968
Ndufs2	-0.148548	0.10863
Ndufs3	-0.0380423	0.716231
Ndufs4	-0.0748523	0.37552
Ndufs5	0.231977	0.146218
Ndufs6	-0.0172841	0.888236
Ndufs7	-0.409406	3.2776e-06
Ndufs8	0.543795	4.16464e-07
Ndufv1	0.711064	2.42286e-22
Ndufv2	0.268276	0.00230142
Ndufv3	0.602641	6.71879e-11
Ppa1	-0.75823	4.14207e-27
Ppa2	0.174862	0.050231
Sdha	0.138264	0.0378711
Sdhb	0.116199	0.300112
Sdhc	-0.415312	5.06511e-07
Sdhd	-0.202475	0.0123228
Tcirg1	0.0771764	0.433354
Uqcr10	0.189151	0.0493853
Uqcr11	-0.69515	1.74588e-15
Uqcrb	0.00238082	0.984603
Uqcrc1	-0.0411465	0.684175
Uqcrc2	0.139623	0.0806879
Uqcrfs1	0.0587736	0.456416
Uqcrh	-0.253231	0.00322275
Uqcrq	0.31726	0.00043026

## Sheet: FA
Fatty acid degradation				Biosynthesis of unsaturated fatty acids
Gene Symbol	log2 FC (P/V)	p value		Gene Symbol	log2 FC (P/V)	p value
Acat2	0.579382	3.24884e-19		Elovl6	-0.430784	0.000218054
Acat1	-0.393984	1.00979e-08		Hsd17b12	-0.167204	0.0106842
Acaa1a	0.440375	1.85354e-05		Hacd2
Acaa1b				Hacd1
Acaa2	-0.0684954	0.525143		Hacd4
Hadhb	0.247244	0.00314214		Hacd3
Hadh	0.371102	4.64717e-07		Tecr	0.357714	4.47461e-05
Hadha	0.411284	5.20207e-08		Pecr	-0.267504	0.010035
Ehhadh				Scd1	0.530332	2.03341e-16
Echs1	0.349144	0.000444474		Scd2	0.365697	2.61626e-06
Acox3	0.485247	1.46445e-07		Scd3
Acox1	0.231334	0.00323876		Scd4
Acads	0.661611	6.5227e-13		Fads2	1.29201	3.42425e-60
Acadm	0.315053	0.000271271		Elovl5	0.0644561	0.397128
Acadl	-0.170413	0.0378395		Fads1	0.969948	1.14524e-49
Acadsb	0.260794	0.0044489		Elovl2
Acadvl	0.0384706	0.698674		Acox3	0.485247	1.46445e-07
Gcdh	0.147446	0.1724		Acox1	0.231334	0.00323876
Acsl1	0.329358	0.00013844		Hadha	0.411284	5.20207e-08
Acsl4	0.179028	0.0581073		Acaa1a	0.440375	1.85354e-05
Acsl6				Acaa1b
Acsl3	-0.337133	0.000101127		Acot1	-0.197358	0.0658154
Acsl5	0.0237472	0.764696		Acot2	-0.430041	1.9073e-05
Acsbg2				Acot3
Acsbg1	-0.146188	0.132865		Acot5
1700061G19Rik				Acot4
Cpt1a	0.618989	3.29504e-21		Acot7	0.0337924	0.716472
Cpt1b	-0.44939	0.0592049		Baat
Cpt1c	0.647374	1.63148e-13
Cpt2	0.478598	1.26798e-06
Eci1	0.786253	1.27862e-19
Eci2	0.253322	0.000398606
Cyp4a12b
Cyp4a10
Cyp4a14
Cyp4a30b
Cyp4a29
Cyp4a31
Cyp4a32
Cyp4a12a
Adh1
Adh7	0.109584	0.214249
Adh4
Adh5	-0.00141064	0.986122
Aldh2	0.45808	2.20165e-11
Aldh3a2	0.287023	9.09239e-05
Aldh1b1
Aldh7a1	-0.23156	0.00259758
Aldh9a1	-0.301536	2.99574e-05

## Sheet: DEXseq
Gene Symbol	groupID	featureID	p value	padj	log2 FC (P/V)
Lrrfip1	ENSMUSG00000026305	E007	1.04e-91	8.51e-88	-8.52804
Lrrfip1	ENSMUSG00000026305	E006	6.34e-50	2.77e-46	-8.03748
Lrrfip1	ENSMUSG00000026305	E005	1.42e-17	1.77e-14	-7.09902
Col18a1	ENSMUSG00000001435	E050	2.24e-28	5.34e-25	-6.47312
Prodh	ENSMUSG00000003526	E021	8.72e-06	0.00175698	-6.3676
Prodh	ENSMUSG00000003526	E022	0.000292148	0.030522	-6.13414
Col18a1	ENSMUSG00000001435	E051	1.41e-17	1.76e-14	-6.10213
Gstk1	ENSMUSG00000029864	E007	5.9e-06	0.00123963	-5.67808
Notch4	ENSMUSG00000015468	E020	5.62e-06	0.00118866	-5.31723
Ptprq	ENSMUSG00000035916	E008	5.77e-28	1.33e-24	-2.58104
Spg20	ENSMUSG00000036580	E011	4.99e-19	6.93e-16	-1.97973
Tspan9	ENSMUSG00000030352	E020	7.84e-08	2.73e-05	-1.78318
Ptprq	ENSMUSG00000035916	E007	6.2e-16	6.59e-13	-1.76985
Timm10b+Dnhd1+Timm10b	ENSMUSG00000089847+ENSMUSG00000030882+ENSMUSG00000110234	E094	1.65e-06	0.000407678	-1.76203
Cxcl16	ENSMUSG00000018920	E001	1.12e-09	5.57e-07	-1.75062
Timm10b+Dnhd1+Timm10b	ENSMUSG00000089847+ENSMUSG00000030882+ENSMUSG00000110234	E077	3.17e-25	6.56e-22	-1.73205
Notch4	ENSMUSG00000015468	E030	1.97e-05	0.00350299	-1.64864
Cpne8	ENSMUSG00000052560	E004	0.000101332	0.0132724	-1.62936
9230112E08Rik+Col20a1	ENSMUSG00000070461+ENSMUSG00000016356	E042	8.72e-05	0.0116946	-1.58779
Tpd52	ENSMUSG00000027506	E001	4.37e-28	1.03e-24	-1.52903
Timm10b+Dnhd1+Timm10b	ENSMUSG00000089847+ENSMUSG00000030882+ENSMUSG00000110234	E088	2.34e-11	1.48e-08	-1.51746
Cpne8	ENSMUSG00000052560	E003	0.000321551	0.0327957	-1.4743
Med12+Nlgn3+Gm21986	ENSMUSG00000079487+ENSMUSG00000031302+ENSMUSG00000096056	E084	2.24e-05	0.00389084	-1.46872
Gpc2+Gal3st4+Gm43720	ENSMUSG00000029510+ENSMUSG00000075593+ENSMUSG00000106247	E004	5.26e-11	3.18e-08	-1.4528
Vwa1	ENSMUSG00000042116	E003	4.97e-07	0.000141434	-1.40343
Rtkn	ENSMUSG00000034930	E002	3.94e-08	1.45e-05	-1.39782
Timm10b+Dnhd1+Timm10b	ENSMUSG00000089847+ENSMUSG00000030882+ENSMUSG00000110234	E084	3e-08	1.13e-05	-1.37827
Krr1	ENSMUSG00000063334	E006	2.04e-14	1.88e-11	-1.33432
Col18a1	ENSMUSG00000001435	E045	3.89e-35	1.16e-31	-1.32001
Gorasp2	ENSMUSG00000014959	E020	2.22e-21	3.53e-18	-1.28124
2210409E12Rik+Coil	ENSMUSG00000081766+ENSMUSG00000033983	E003	1.14e-06	0.000292254	-1.27479
Rcan1	ENSMUSG00000022951	E004	4.92e-27	1.09e-23	-1.25965
Senp1	ENSMUSG00000033075	E010	1.72e-07	5.45e-05	-1.25052
H60b+Raet1e+Raet1d	ENSMUSG00000075297+ENSMUSG00000053219+ENSMUSG00000078452	E027	1.81e-54	8.89e-51	-1.24441
Clptm1	ENSMUSG00000002981	E026	3.55e-05	0.00572946	-1.23299
2210409E12Rik+Coil	ENSMUSG00000081766+ENSMUSG00000033983	E005	1.3e-11	8.62e-09	-1.21123
H60b+Raet1e+Raet1d	ENSMUSG00000075297+ENSMUSG00000053219+ENSMUSG00000078452	E026	3.98e-29	9.79e-26	-1.20604
Fblim1	ENSMUSG00000006219	E025	4.66e-07	0.000133064	-1.19809
Ces1g	ENSMUSG00000057074	E010	1.3e-17	1.66e-14	-1.19028
Clptm1	ENSMUSG00000002981	E027	6.19e-06	0.00129311	-1.17336
Ces1g	ENSMUSG00000057074	E008	9.19e-21	1.42e-17	-1.16511
Gorasp2	ENSMUSG00000014959	E019	1.91e-08	7.54e-06	-1.15757
Smarca2	ENSMUSG00000024921	E012	0.000365711	0.0360839	-1.13502
H60b+Raet1e+Raet1d	ENSMUSG00000075297+ENSMUSG00000053219+ENSMUSG00000078452	E030	4.89e-60	2.69e-56	-1.13076
Ces1g	ENSMUSG00000057074	E007	1.96e-09	9.29e-07	-1.10679
Tacc2	ENSMUSG00000030852	E005	1.36e-08	5.52e-06	-1.10467
9030617O03Rik	ENSMUSG00000021185	E026	6.1e-06	0.00127627	-1.09618
Ces1g	ENSMUSG00000057074	E012	3.56e-11	2.21e-08	-1.0949
Diablo	ENSMUSG00000029433	E001	5.79e-07	0.000160593	-1.08965
Dynlt3	ENSMUSG00000031176	E008	0.000397868	0.0385005	-1.07209
2210409E12Rik+Coil	ENSMUSG00000081766+ENSMUSG00000033983	E004	4.65e-11	2.83e-08	-1.06914
Ces1g	ENSMUSG00000057074	E011	2.43e-10	1.33e-07	-1.06881
Cxcl16	ENSMUSG00000018920	E003	3.98e-08	1.46e-05	-1.06699
Lrrc14	ENSMUSG00000033728	E028	0.000136579	0.0167261	-1.04462
Smarca2	ENSMUSG00000024921	E034	1.27e-07	4.21e-05	-1.033
Ces1g	ENSMUSG00000057074	E009	4.96e-17	5.82e-14	-1.03019
Ces1g	ENSMUSG00000057074	E005	5.93e-12	4.22e-09	-1.0151
Elk4+Slc45a3+Gm29103	ENSMUSG00000026436+ENSMUSG00000026435+ENSMUSG00000100037	E006	0.000413075	0.0395186	-1.01206
Rab3ip	ENSMUSG00000064181	E010	7.59e-08	2.65e-05	-0.99008
Smarca2	ENSMUSG00000024921	E011	1.38e-05	0.00262048	-0.990027
Spr	ENSMUSG00000033735	E001	5.93e-08	2.1e-05	-0.98447
Col18a1	ENSMUSG00000001435	E044	2.81e-29	6.99e-26	-0.98161
Zfp646	ENSMUSG00000049739	E006	3.3e-06	0.000742771	-0.978899
Ces1g	ENSMUSG00000057074	E006	4.83e-14	4.29e-11	-0.976654
Far2	ENSMUSG00000030303	E016	0.000124504	0.0155869	-0.95614
Gm14418	ENSMUSG00000078867	E001	4.08e-20	6.14e-17	-0.946789
Adcy3	ENSMUSG00000020654	E032	1.58e-07	5.08e-05	-0.941508
Plekha1	ENSMUSG00000040268	E026	0.000113978	0.014586	-0.937742
Lrrc14	ENSMUSG00000033728	E029	6.66e-15	6.45e-12	-0.935385
Uap1l1	ENSMUSG00000026956	E002	8.12e-06	0.00165233	-0.929812
Slc12a9	ENSMUSG00000037344	E013	1.7e-07	5.42e-05	-0.925458
E030030I06Rik	ENSMUSG00000097327	E002	0.000325289	0.0330485	-0.920059
St3gal6	ENSMUSG00000022747	E004	1.35e-17	1.71e-14	-0.917634
Emx2os	ENSMUSG00000087095	E003	0.000209995	0.0234542	-0.91012
Maged2	ENSMUSG00000025268	E023	1.81e-08	7.16e-06	-0.909702
Ptprq	ENSMUSG00000035916	E011	1.8e-33	5.01e-30	-0.907485
Cxcl16	ENSMUSG00000018920	E002	0.000461851	0.0428313	-0.898837
Smarca2	ENSMUSG00000024921	E033	4.35e-09	1.92e-06	-0.898739
H60b+Raet1e+Raet1d	ENSMUSG00000075297+ENSMUSG00000053219+ENSMUSG00000078452	E029	4.64e-87	3.53e-83	-0.887899
Smarca2	ENSMUSG00000024921	E005	5e-05	0.00750542	-0.886465
Foxp1+Eif4e3+AC155839.1+Gm20696	ENSMUSG00000030067+ENSMUSG00000093661+ENSMUSG00000105902+ENSMUSG00000030068	E084	2.81e-09	1.29e-06	-0.885592
Spr	ENSMUSG00000033735	E002	1.2e-08	4.92e-06	-0.877341
Adamtsl5	ENSMUSG00000043822	E004	2.85e-05	0.00474106	-0.8668
Timm10b+Dnhd1+Timm10b	ENSMUSG00000089847+ENSMUSG00000030882+ENSMUSG00000110234	E073	5.53e-05	0.00810943	-0.864396
Foxp1+Eif4e3+AC155839.1+Gm20696	ENSMUSG00000030067+ENSMUSG00000093661+ENSMUSG00000105902+ENSMUSG00000030068	E083	2.19e-13	1.82e-10	-0.861382
Acrbp+Gm44597+Ing4	ENSMUSG00000072770+ENSMUSG00000108037+ENSMUSG00000030330	E038	0.000252631	0.0271132	-0.855725
Ttc19	ENSMUSG00000042298	E018	7.94e-05	0.010849	-0.854043
Foxp1+Eif4e3+AC155839.1+Gm20696	ENSMUSG00000030067+ENSMUSG00000093661+ENSMUSG00000105902+ENSMUSG00000030068	E078	9.71e-19	1.32e-15	-0.853959
Adgra1	ENSMUSG00000025475	E012	3.87e-09	1.72e-06	-0.850659
Tmem55b	ENSMUSG00000035953	E001	0.000133978	0.0164614	-0.849446
Smarca2	ENSMUSG00000024921	E046	2.83e-06	0.000646558	-0.845023
St3gal6	ENSMUSG00000022747	E005	3.13e-09	1.41e-06	-0.844231
Foxp1+Eif4e3+AC155839.1+Gm20696	ENSMUSG00000030067+ENSMUSG00000093661+ENSMUSG00000105902+ENSMUSG00000030068	E079	3.07e-09	1.38e-06	-0.833541
Mettl23+Mfsd11	ENSMUSG00000090266+ENSMUSG00000020818	E022	0.00025683	0.0274765	-0.832867
Tra2b	ENSMUSG00000022858	E014	7.05e-05	0.00992767	-0.823586
Adam12	ENSMUSG00000054555	E030	1.27e-05	0.00243979	-0.82237
Scaf1	ENSMUSG00000038406	E006	4.1e-07	0.000118601	-0.818495
Smarcc1	ENSMUSG00000032481	E038	1.15e-07	3.84e-05	-0.817785
Smarca2	ENSMUSG00000024921	E032	9.36e-08	3.21e-05	-0.815058
Map2	ENSMUSG00000015222	E037	2.68e-05	0.00450651	-0.806303
Ogdh	ENSMUSG00000020456	E015	8.41e-09	3.56e-06	-0.804806
Btbd1	ENSMUSG00000025103	E005	6.85e-06	0.00141279	-0.80333
Hhat	ENSMUSG00000037375	E007	2.59e-06	0.000600454	-0.802538
Rpf1	ENSMUSG00000028187	E001	3.88e-05	0.00613286	-0.802516
Pex1	ENSMUSG00000005907	E054	4.52e-08	1.65e-05	-0.790646
Ces1g	ENSMUSG00000057074	E013	1.52e-17	1.89e-14	-0.786177
Ppp1r12a	ENSMUSG00000019907	E001	7.27e-54	3.5e-50	-0.785692
Smarca2	ENSMUSG00000024921	E031	5.99e-05	0.00865813	-0.784367
Ces1g	ENSMUSG00000057074	E014	0.000296604	0.0308374	-0.779922
Smarca2	ENSMUSG00000024921	E013	0.000518299	0.0468517	-0.778733
Hecw2	ENSMUSG00000042807	E010	3.8e-05	0.00603292	-0.771755
Otogl	ENSMUSG00000091455	E011	7.62e-05	0.0105302	-0.769731
Mprip	ENSMUSG00000005417	E014	3.88e-35	1.16e-31	-0.768254
Ppp1r12a	ENSMUSG00000019907	E003	0	0	-0.765145
Por	ENSMUSG00000005514	E001	4.9e-06	0.00104953	-0.760351
Uap1l1	ENSMUSG00000026956	E001	2.82e-22	4.76e-19	-0.760266
Snx5	ENSMUSG00000027423	E014	4.87e-06	0.00104444	-0.760197
Krtcap2	ENSMUSG00000042747	E008	6.2e-08	2.19e-05	-0.758693
Ppp1r12a	ENSMUSG00000019907	E004	4.97e-307	1.96e-302	-0.757272
4933413G19Rik+Nrip2+Gm44596+Foxm1	ENSMUSG00000079304+ENSMUSG00000001520+ENSMUSG00000108011+ENSMUSG00000001517	E038	7.54e-05	0.0104379	-0.756775
Trmo	ENSMUSG00000028331	E001	0.000319533	0.0326688	-0.754531
Psd3	ENSMUSG00000030465	E005	0.000149161	0.0179422	-0.749643
Chkb+Cpt1b	ENSMUSG00000022617+ENSMUSG00000078937	E004	0.000331539	0.0335247	-0.748338
Ppp1r12a	ENSMUSG00000019907	E002	0	0	-0.748281
Pnpla7	ENSMUSG00000036833	E028	0.00012636	0.0157775	-0.748096
Cep63	ENSMUSG00000032534	E001	5.26e-07	0.000148628	-0.738404
Cd44	ENSMUSG00000005087	E011	7.64e-06	0.00156787	-0.730707
Pink1+Mir7019+Gm27646	ENSMUSG00000028756+ENSMUSG00000099200+ENSMUSG00000098364	E015	0.000104655	0.0135995	-0.724872
Foxp1+Eif4e3+AC155839.1+Gm20696	ENSMUSG00000030067+ENSMUSG00000093661+ENSMUSG00000105902+ENSMUSG00000030068	E077	1.04e-39	3.46e-36	-0.723755
Nsun5	ENSMUSG00000000916	E006	2.8e-06	0.00064109	-0.71687
Trib1	ENSMUSG00000032501	E001	7.98e-05	0.010894	-0.71373
Tpt1	ENSMUSG00000060126	E014	0.000288165	0.0302128	-0.711202
Rapgef1	ENSMUSG00000039844	E019	0.000144467	0.0174388	-0.707164
Zeb1	ENSMUSG00000024238	E011	0.000210317	0.0234791	-0.706484
5031425E22Rik	ENSMUSG00000073147	E004	2.44e-05	0.00417962	-0.705838
Foxp1+Eif4e3+AC155839.1+Gm20696	ENSMUSG00000030067+ENSMUSG00000093661+ENSMUSG00000105902+ENSMUSG00000030068	E082	1.72e-10	9.61e-08	-0.70408
Clcc1	ENSMUSG00000027884	E008	0.000519654	0.0469203	-0.703434
Smarca2	ENSMUSG00000024921	E042	6.62e-05	0.00943989	-0.70296
Elavl1	ENSMUSG00000040028	E001	6.99e-57	3.67e-53	-0.702087
Foxp1+Eif4e3+AC155839.1+Gm20696	ENSMUSG00000030067+ENSMUSG00000093661+ENSMUSG00000105902+ENSMUSG00000030068	E080	1.96e-05	0.00349157	-0.702028
Hnrnph3	ENSMUSG00000020069	E013	3.1e-05	0.0050916	-0.700008
Lrrc14	ENSMUSG00000033728	E030	1.87e-34	5.44e-31	-0.697663
Hyal3+Nat6+Hyal1	ENSMUSG00000036091+ENSMUSG00000079334+ENSMUSG00000010051	E013	0.000464301	0.0430078	-0.691802
Ergic1	ENSMUSG00000001576	E005	6.49e-06	0.00134589	-0.689285
Smarca2	ENSMUSG00000024921	E045	0.000410507	0.0393367	-0.687462
Ttll3+Arpc4	ENSMUSG00000030276+ENSMUSG00000079426	E033	2.6e-08	9.93e-06	-0.684461
Foxp1+Eif4e3+AC155839.1+Gm20696	ENSMUSG00000030067+ENSMUSG00000093661+ENSMUSG00000105902+ENSMUSG00000030068	E081	1.04e-07	3.53e-05	-0.680609
Tceal8	ENSMUSG00000051579	E001	0.000292996	0.030543	-0.680319
Ptprq	ENSMUSG00000035916	E012	1.53e-23	2.74e-20	-0.679666
Zmynd8	ENSMUSG00000039671	E056	0.000129454	0.0160703	-0.678693
Cyth3	ENSMUSG00000018001	E004	1.23e-05	0.00236673	-0.67839
Tmem63b	ENSMUSG00000036026	E040	3.26e-05	0.00531805	-0.678375
Smarca2	ENSMUSG00000024921	E022	4.26e-05	0.00664304	-0.677054
4933413G19Rik+Nrip2+Gm44596+Foxm1	ENSMUSG00000079304+ENSMUSG00000001520+ENSMUSG00000108011+ENSMUSG00000001517	E046	7.6e-05	0.0105075	-0.6767
Gtf2e2	ENSMUSG00000031585	E006	1.42e-05	0.00269129	-0.674441
Hdac3	ENSMUSG00000024454	E005	0.000252979	0.0271382	-0.672765
Arhgef4	ENSMUSG00000037509	E012	7.35e-05	0.0102437	-0.669944
Tns1	ENSMUSG00000055322	E070	1.31e-07	4.32e-05	-0.6666
Gm27533+Neat1+Gm27505+Gm28006	ENSMUSG00000098543+ENSMUSG00000092274+ENSMUSG00000098974+ENSMUSG00000098986	E001	4.97e-13	3.93e-10	-0.662319
Dbndd2+Gm20458+Sys1	ENSMUSG00000017734+ENSMUSG00000090996+ENSMUSG00000045503	E016	4.25e-06	0.000931337	-0.662037
2210409E12Rik+Coil	ENSMUSG00000081766+ENSMUSG00000033983	E002	1.6e-05	0.00296554	-0.66089
Gm6445	ENSMUSG00000100141	E001	1.37e-06	0.000345966	-0.660701
Mcoln1	ENSMUSG00000004567	E005	0.00014352	0.0173423	-0.657892
Gm15473	ENSMUSG00000084772	E001	2.58e-08	9.86e-06	-0.65681
Smarca2	ENSMUSG00000024921	E029	4.16e-05	0.00649107	-0.656725
Gm26004+Lbr	ENSMUSG00000089429+ENSMUSG00000004880	E024	7.91e-05	0.0108278	-0.656716
Dph2	ENSMUSG00000028540	E007	0.000535218	0.0480156	-0.656587
2017-09-11	ENSMUSG00000058013	E030	8.97e-05	0.0119983	-0.648641
B4galt2+Gm17114+Ccdc24	ENSMUSG00000028541+ENSMUSG00000091237+ENSMUSG00000078588	E027	5.07e-05	0.00759167	-0.64583
Atf2+Gm27421	ENSMUSG00000027104+ENSMUSG00000099302	E007	4.1e-07	0.000118601	-0.643006
Arhgef40	ENSMUSG00000004562	E015	2.08e-05	0.0036482	-0.641705
Hnrnpr	ENSMUSG00000066037	E028	1.39e-11	9.19e-09	-0.634394
Frs2	ENSMUSG00000020170	E010	1.17e-31	3.11e-28	-0.633167
Vcam1	ENSMUSG00000027962	E015	2.13e-11	1.37e-08	-0.631609
Gnpda2	ENSMUSG00000029209	E007	8.65e-05	0.0116294	-0.628621
Agbl3	ENSMUSG00000038836	E023	1.02e-09	5.14e-07	-0.627179
Zfp862-ps	ENSMUSG00000107476	E014	5.21e-22	8.6e-19	-0.626448
Trim17+Hist3h2a	ENSMUSG00000036964+ENSMUSG00000078851	E010	0.000180744	0.0208243	-0.625965
Triobp	ENSMUSG00000033088	E011	1.03e-11	6.97e-09	-0.625091
Hnrnpr	ENSMUSG00000066037	E029	9.9e-10	4.99e-07	-0.624877
Dbndd2+Gm20458+Sys1	ENSMUSG00000017734+ENSMUSG00000090996+ENSMUSG00000045503	E017	9.2e-08	3.17e-05	-0.624453
Cbx6+Npcd+Nptxr	ENSMUSG00000089715+ENSMUSG00000089837+ENSMUSG00000022421	E009	5.71e-05	0.00831636	-0.623881
Cnppd1	ENSMUSG00000033159	E001	1.16e-14	1.09e-11	-0.623258
Ahdc1	ENSMUSG00000037692	E031	5.87e-06	0.00123446	-0.617485
Cog2	ENSMUSG00000031979	E020	0.000217188	0.0240903	-0.615658
Fblim1	ENSMUSG00000006219	E034	1.22e-11	8.19e-09	-0.614893
C920009B18Rik	ENSMUSG00000097352	E009	0.000318836	0.0326316	-0.611401
Akap2+Palm2+Pakap	ENSMUSG00000038729+ENSMUSG00000090053+ENSMUSG00000089945	E021	2.8e-11	1.76e-08	-0.610043
Fam89b+Sssca1	ENSMUSG00000024939+ENSMUSG00000079478	E009	8.85e-11	5.08e-08	-0.609771
Trmt1	ENSMUSG00000001909	E003	0.000128865	0.0160224	-0.603526
Arhgap42	ENSMUSG00000050730	E022	0.000343744	0.0344345	-0.599909
Mir6945+Pdlim7	ENSMUSG00000099096+ENSMUSG00000021493	E014	9.59e-06	0.00190502	-0.597101
Abca3	ENSMUSG00000024130	E042	2.98e-06	0.000677809	-0.596835
Aars+Exosc6	ENSMUSG00000031960+ENSMUSG00000109941	E002	6.44e-06	0.00133816	-0.589775
5031425E22Rik	ENSMUSG00000073147	E002	2.25e-05	0.00390864	-0.588791
Plec+Parp10	ENSMUSG00000022565+ENSMUSG00000063268	E062	1.4e-06	0.000353984	-0.588601
B4galt2+Gm17114+Ccdc24	ENSMUSG00000028541+ENSMUSG00000091237+ENSMUSG00000078588	E010	5.09e-05	0.00761198	-0.587807
Clptm1	ENSMUSG00000002981	E011	0.000325011	0.0330344	-0.586849
Mrpl51+Mir3098	ENSMUSG00000030335+ENSMUSG00000093157	E010	0.000130504	0.0161683	-0.58632
Rab3ip	ENSMUSG00000064181	E009	1.03e-127	1.15e-123	-0.582462
Adam15	ENSMUSG00000028041	E002	0.000190845	0.0216847	-0.581756
Ap1m1	ENSMUSG00000003033	E004	8.31e-05	0.0112677	-0.580158
Xpo6	ENSMUSG00000000131	E007	0.000107054	0.0138049	-0.578396
Prpf38a	ENSMUSG00000063800	E001	1.27e-13	1.08e-10	-0.57753
Iqce	ENSMUSG00000036555	E001	3.26e-08	1.22e-05	-0.577295
Plec+Parp10	ENSMUSG00000022565+ENSMUSG00000063268	E061	2.08e-06	0.000497999	-0.574121
Mrps17	ENSMUSG00000034211	E032	2.27e-24	4.32e-21	-0.572991
Gprasp1+Armcx5+Bhlhb9+Gprasp2+Mir7646	ENSMUSG00000043384+ENSMUSG00000072969+ENSMUSG00000072964+ENSMUSG00000072966+ENSMUSG00000106264	E016	7.4e-14	6.4e-11	-0.572654
Mff	ENSMUSG00000026150	E009	0.000324833	0.0330305	-0.572331
Ston1	ENSMUSG00000033855	E006	0.000127718	0.0159133	-0.571889
Sumf1	ENSMUSG00000030101	E007	6.39e-05	0.00917833	-0.568586
Arfgap1	ENSMUSG00000027575	E047	4.39e-11	2.68e-08	-0.567417
Agbl5	ENSMUSG00000029165	E044	5.25e-05	0.00779932	-0.565151
Tgfb1i1+Tgfb1i1	ENSMUSG00000030782+ENSMUSG00000108631	E032	1.28e-22	2.2e-19	-0.564405
Il1rl1	ENSMUSG00000026069	E016	1.76e-15	1.8e-12	-0.562965
Mrps17	ENSMUSG00000034211	E031	1.55e-06	0.000385726	-0.562746
B4galt2+Gm17114+Ccdc24	ENSMUSG00000028541+ENSMUSG00000091237+ENSMUSG00000078588	E028	2.11e-10	1.16e-07	-0.556508
Hypk+Serf2	ENSMUSG00000027245+ENSMUSG00000074884	E015	7.3e-05	0.010197	-0.554292
H60b+Raet1e+Raet1d	ENSMUSG00000075297+ENSMUSG00000053219+ENSMUSG00000078452	E031	4.43e-24	8.24e-21	-0.552512
Nudt7	ENSMUSG00000031767	E006	0.000160946	0.0190388	-0.552073
Gm4924	ENSMUSG00000073427	E007	4.74e-13	3.77e-10	-0.549966
Ttll11	ENSMUSG00000026885	E005	2.2e-06	0.000522738	-0.549783
Cbx6+Npcd+Nptxr	ENSMUSG00000089715+ENSMUSG00000089837+ENSMUSG00000022421	E005	1.08e-15	1.14e-12	-0.54797
Hmgcr	ENSMUSG00000021670	E039	0.000137949	0.0168462	-0.543912
Xlr3b	ENSMUSG00000073125	E008	0.000321729	0.0327997	-0.543626
Zscan29	ENSMUSG00000050619	E004	0.000557774	0.0494173	-0.543506
Mrpl51+Mir3098	ENSMUSG00000030335+ENSMUSG00000093157	E009	7.69e-05	0.0105833	-0.54215
Chkb+Cpt1b	ENSMUSG00000022617+ENSMUSG00000078937	E003	0.000406345	0.0390358	-0.541977
Lrrc71+Pear1	ENSMUSG00000023084+ENSMUSG00000028073	E031	1.94e-05	0.00346513	-0.541617
Gas2	ENSMUSG00000030498	E011	1.98e-05	0.00350727	-0.539401
Eif2b5	ENSMUSG00000003235	E019	2.03e-05	0.00358403	-0.539387
Hhat	ENSMUSG00000037375	E006	0.000255685	0.0273878	-0.539345
Zeb1	ENSMUSG00000024238	E013	2.31e-06	0.000545126	-0.53811
Tspan9	ENSMUSG00000030352	E019	0.000107613	0.0138555	-0.537645
Shfm1	ENSMUSG00000042541	E005	0.000124468	0.0155869	-0.535848
Plekha6	ENSMUSG00000041757	E035	3.15e-07	9.44e-05	-0.533112
Gbp4+Gbp8+Gbp9	ENSMUSG00000079363+ENSMUSG00000034438+ENSMUSG00000029298	E036	5.9e-07	0.000163053	-0.531385
Gm26135+9330159M07Rik	ENSMUSG00000096191+ENSMUSG00000097177	E003	1.17e-05	0.00226634	-0.530949
Rab3ip	ENSMUSG00000064181	E008	4.71e-145	5.56e-141	-0.529159
Tuba1a	ENSMUSG00000072235	E011	1.05e-05	0.00206302	-0.523413
Scfd2	ENSMUSG00000062110	E001	7.34e-05	0.0102391	-0.521979
Cbx6+Npcd+Nptxr	ENSMUSG00000089715+ENSMUSG00000089837+ENSMUSG00000022421	E003	5.45e-43	1.98e-39	-0.521877
Ptprq	ENSMUSG00000035916	E013	5.01e-07	0.000142253	-0.51991
Dbndd2+Gm20458+Sys1	ENSMUSG00000017734+ENSMUSG00000090996+ENSMUSG00000045503	E018	8.33e-05	0.011273	-0.515891
Plec+Parp10	ENSMUSG00000022565+ENSMUSG00000063268	E063	1.92e-06	0.000465044	-0.512692
Prrt2+Pagr1b+Mvp+Pagr1a+Gm42742	ENSMUSG00000045114+ENSMUSG00000092534+ENSMUSG00000030681+ENSMUSG00000030680+ENSMUSG00000107068	E018	4.72e-06	0.00101812	-0.509615
Cdhr4+Ip6k1+Uba7+Gm20661+Gm20662	ENSMUSG00000032595+ENSMUSG00000032594+ENSMUSG00000032596+ENSMUSG00000079323+ENSMUSG00000093456	E050	2.04e-08	7.96e-06	-0.509417
Ccng2	ENSMUSG00000029385	E007	6.44e-06	0.00133765	-0.50941
Enpp2	ENSMUSG00000022425	E005	6.1e-11	3.64e-08	-0.509316
Aars+Exosc6	ENSMUSG00000031960+ENSMUSG00000109941	E001	6.21e-13	4.84e-10	-0.507072
Bclaf1	ENSMUSG00000037608	E023	0.000439719	0.041496	-0.506273
Hcfc2	ENSMUSG00000020246	E022	0.000301015	0.0311725	-0.504048
Gm20499+2610524H06Rik+1500011B03Rik	ENSMUSG00000092252+ENSMUSG00000092486+ENSMUSG00000072694	E001	2.48e-49	1.06e-45	-0.503773
Tfrc	ENSMUSG00000022797	E003	0.000106604	0.0137543	-0.503267
Myo18a	ENSMUSG00000000631	E011	9.72e-09	4.07e-06	-0.503123
Cbx6+Npcd+Nptxr	ENSMUSG00000089715+ENSMUSG00000089837+ENSMUSG00000022421	E008	1.07e-21	1.73e-18	-0.502467
Tmem161a	ENSMUSG00000002342	E038	2.06e-09	9.7e-07	-0.502213
Zmynd8	ENSMUSG00000039671	E040	0.000163603	0.0193143	-0.501766
Tmem80	ENSMUSG00000025505	E001	1.22e-09	6.02e-07	-0.499097
Hnrnph1	ENSMUSG00000007850	E037	0.000168569	0.0197937	-0.497714
Plec+Parp10	ENSMUSG00000022565+ENSMUSG00000063268	E060	3.03e-09	1.37e-06	-0.496735
Parp12	ENSMUSG00000038507	E005	2.06e-06	0.000492929	-0.495594
Rabepk	ENSMUSG00000070953	E001	4.31e-30	1.1e-26	-0.494654
Gm26135+9330159M07Rik	ENSMUSG00000096191+ENSMUSG00000097177	E002	1.72e-11	1.12e-08	-0.494143
Mvb12b	ENSMUSG00000038740	E005	0.000360634	0.0357306	-0.493939
Cdhr4+Ip6k1+Uba7+Gm20661+Gm20662	ENSMUSG00000032595+ENSMUSG00000032594+ENSMUSG00000032596+ENSMUSG00000079323+ENSMUSG00000093456	E041	2.26e-06	0.000535762	-0.492251
Ccdc73	ENSMUSG00000045106	E024	5.16e-08	1.86e-05	-0.492147
Adamtsl5	ENSMUSG00000043822	E010	8.32e-05	0.0112704	-0.489379
Prtg	ENSMUSG00000036030	E006	0.000130567	0.0161683	-0.488026
Sugp2	ENSMUSG00000036054	E037	1.31e-05	0.00250087	-0.487042
Clip1	ENSMUSG00000049550	E026	2.39e-18	3.21e-15	-0.486611
Nmnat2	ENSMUSG00000042751	E019	4.97e-05	0.00747324	-0.486261
Dst	ENSMUSG00000026131	E059	0.000222305	0.0245396	-0.486114
Gm20499+2610524H06Rik+1500011B03Rik	ENSMUSG00000092252+ENSMUSG00000092486+ENSMUSG00000072694	E002	1.14e-24	2.27e-21	-0.484689
Ino80e	ENSMUSG00000030689	E022	4.49e-06	0.000977166	-0.483046
Csnk1e	ENSMUSG00000022433	E012	0.000282462	0.0296808	-0.478437
Dclk1	ENSMUSG00000027797	E033	2.18e-11	1.39e-08	-0.477953
Pink1+Mir7019+Gm27646	ENSMUSG00000028756+ENSMUSG00000099200+ENSMUSG00000098364	E014	0.00027521	0.029048	-0.477906
Rab28	ENSMUSG00000029128	E006	1.71e-05	0.00313969	-0.476424
Nadk	ENSMUSG00000029063	E016	4.74e-07	0.000135424	-0.476128
Gprasp1+Armcx5+Bhlhb9+Gprasp2+Mir7646	ENSMUSG00000043384+ENSMUSG00000072969+ENSMUSG00000072964+ENSMUSG00000072966+ENSMUSG00000106264	E006	0.000167081	0.019666	-0.475951
Uqcrq	ENSMUSG00000044894	E008	0.000214705	0.0238787	-0.475049
Got2	ENSMUSG00000031672	E008	5.58e-10	2.92e-07	-0.474943
Ugdh+Gm43552+Smim14	ENSMUSG00000029201+ENSMUSG00000105835+ENSMUSG00000037822	E030	2.37e-08	9.13e-06	-0.473766
B4galt2+Gm17114+Ccdc24	ENSMUSG00000028541+ENSMUSG00000091237+ENSMUSG00000078588	E035	1.55e-06	0.000385467	-0.473755
Cdhr4+Ip6k1+Uba7+Gm20661+Gm20662	ENSMUSG00000032595+ENSMUSG00000032594+ENSMUSG00000032596+ENSMUSG00000079323+ENSMUSG00000093456	E039	5.08e-07	0.000143765	-0.472126
Cbx6+Npcd+Nptxr	ENSMUSG00000089715+ENSMUSG00000089837+ENSMUSG00000022421	E007	1.31e-08	5.37e-06	-0.471354
Mthfsd	ENSMUSG00000031816	E001	4.3e-05	0.00668016	-0.470397
Snora52+Rplp2	ENSMUSG00000064666+ENSMUSG00000025508	E011	0.000169536	0.0198549	-0.469789
Gm14686+Emd	ENSMUSG00000081375+ENSMUSG00000001964	E016	1.98e-05	0.00350727	-0.469398
Gm27390+Eef1b2	ENSMUSG00000098850+ENSMUSG00000025967	E016	0.000461689	0.0428313	-0.467384
Depdc5	ENSMUSG00000037426	E082	8.39e-15	8.05e-12	-0.464615
H60b+Raet1e+Raet1d	ENSMUSG00000075297+ENSMUSG00000053219+ENSMUSG00000078452	E028	6.87e-51	3.06e-47	-0.464454
Mrpl3	ENSMUSG00000032563	E022	5.04e-07	0.000142902	-0.46425
Agbl3	ENSMUSG00000038836	E024	0.000111147	0.0142625	-0.463898
Tmem80	ENSMUSG00000025505	E002	7.11e-10	3.67e-07	-0.463456
Taf10	ENSMUSG00000043866	E001	2.78e-08	1.05e-05	-0.461573
Fam160a1+Arfip1+Glt28d2+Gm37240	ENSMUSG00000051000+ENSMUSG00000074513+ENSMUSG00000031286+ENSMUSG00000102805	E009	2.2e-09	1.03e-06	-0.460947
Fstl1	ENSMUSG00000022816	E007	2.45e-06	0.000572287	-0.459964
Ppp1r12a	ENSMUSG00000019907	E006	3.36e-115	3.31e-111	-0.459877
Abca3	ENSMUSG00000024130	E043	0.000465817	0.0430807	-0.459046
Akap2+Palm2+Pakap	ENSMUSG00000038729+ENSMUSG00000090053+ENSMUSG00000089945	E015	1.59e-24	3.13e-21	-0.458538
Fubp1	ENSMUSG00000028034	E062	3.72e-06	0.00082632	-0.455636
Gm20425+Srprb+Trf	ENSMUSG00000090639+ENSMUSG00000032553+ENSMUSG00000032554	E001	2.8e-17	3.38e-14	-0.454002
Cdhr4+Ip6k1+Uba7+Gm20661+Gm20662	ENSMUSG00000032595+ENSMUSG00000032594+ENSMUSG00000032596+ENSMUSG00000079323+ENSMUSG00000093456	E031	0.000232327	0.0253256	-0.453484
Cdhr4+Ip6k1+Uba7+Gm20661+Gm20662	ENSMUSG00000032595+ENSMUSG00000032594+ENSMUSG00000032596+ENSMUSG00000079323+ENSMUSG00000093456	E048	2.1e-05	0.00367758	-0.453142
Cbx6+Npcd+Nptxr	ENSMUSG00000089715+ENSMUSG00000089837+ENSMUSG00000022421	E004	1.48e-15	1.55e-12	-0.453064
Triobp	ENSMUSG00000033088	E007	7.8e-07	0.00020992	-0.453001
Il1rl1	ENSMUSG00000026069	E015	5.36e-10	2.82e-07	-0.452786
Crk	ENSMUSG00000017776	E011	1.96e-06	0.000472049	-0.452253
Rabl6	ENSMUSG00000015087	E018	6.19e-06	0.00129311	-0.451351
Plec+Parp10	ENSMUSG00000022565+ENSMUSG00000063268	E059	1.58e-05	0.00294399	-0.450379
Pkn3	ENSMUSG00000026785	E014	0.000133661	0.0164541	-0.450333
Tmem214	ENSMUSG00000038828	E034	0.00038875	0.0378198	-0.45006
Rnls	ENSMUSG00000071573	E002	0.000380107	0.0372707	-0.449554
Cdhr4+Ip6k1+Uba7+Gm20661+Gm20662	ENSMUSG00000032595+ENSMUSG00000032594+ENSMUSG00000032596+ENSMUSG00000079323+ENSMUSG00000093456	E037	2.05e-08	7.97e-06	-0.448247
Prmt5	ENSMUSG00000023110	E026	0.00028925	0.0302862	-0.448019
Frs2	ENSMUSG00000020170	E009	1.14e-72	7.49e-69	-0.446758
Cdhr4+Ip6k1+Uba7+Gm20661+Gm20662	ENSMUSG00000032595+ENSMUSG00000032594+ENSMUSG00000032596+ENSMUSG00000079323+ENSMUSG00000093456	E029	0.000538063	0.048232	-0.446469
Gm28041+Zfp456+Zfp595+Gm28044+Zfp953	ENSMUSG00000098692+ENSMUSG00000078995+ENSMUSG00000057842+ENSMUSG00000098781+ENSMUSG00000098905	E003	0.000189204	0.0215293	-0.444427
Cdhr4+Ip6k1+Uba7+Gm20661+Gm20662	ENSMUSG00000032595+ENSMUSG00000032594+ENSMUSG00000032596+ENSMUSG00000079323+ENSMUSG00000093456	E024	0.000243665	0.0263426	-0.444163
Pex1	ENSMUSG00000005907	E053	0.00027107	0.0287138	-0.442563
B4galt2+Gm17114+Ccdc24	ENSMUSG00000028541+ENSMUSG00000091237+ENSMUSG00000078588	E020	0.000247259	0.0266613	-0.441902
Steap2	ENSMUSG00000015653	E002	1.32e-16	1.49e-13	-0.441379
Ppp1r12a	ENSMUSG00000019907	E007	9.69e-54	4.57e-50	-0.440972
Gapvd1	ENSMUSG00000026867	E063	2.06e-05	0.00362932	-0.44075
Sned1+Mir6901	ENSMUSG00000047793+ENSMUSG00000098997	E010	0.000248844	0.0267799	-0.439809
Gm15853+Gm15853	ENSMUSG00000103400+ENSMUSG00000089853	E001	0.000230707	0.0251839	-0.437642
Ppp1r12a	ENSMUSG00000019907	E005	4.04e-148	5.02e-144	-0.43734
Etv1	ENSMUSG00000004151	E039	5.26e-05	0.00780802	-0.437
Plec+Parp10	ENSMUSG00000022565+ENSMUSG00000063268	E069	4.35e-06	0.000951885	-0.433919
Fam89b+Sssca1	ENSMUSG00000024939+ENSMUSG00000079478	E008	4.99e-47	2.07e-43	-0.432413
Trip6	ENSMUSG00000023348	E009	1e-09	5.05e-07	-0.432292
Cirbp	ENSMUSG00000045193	E021	0.0003997	0.0386304	-0.430417
Ifih1	ENSMUSG00000026896	E013	0.000194213	0.0219722	-0.429609
Tulp4	ENSMUSG00000034377	E006	0.000156827	0.018692	-0.429439
Mus81	ENSMUSG00000024906	E001	1.26e-07	4.17e-05	-0.429103
Dixdc1	ENSMUSG00000032064	E037	4.29e-05	0.0066698	-0.428031
Hyal3+Nat6+Hyal1	ENSMUSG00000036091+ENSMUSG00000079334+ENSMUSG00000010051	E005	4.38e-05	0.00677693	-0.426969
Ensa	ENSMUSG00000038619	E010	2.06e-16	2.24e-13	-0.426645
Gprasp1+Armcx5+Bhlhb9+Gprasp2+Mir7646	ENSMUSG00000043384+ENSMUSG00000072969+ENSMUSG00000072964+ENSMUSG00000072966+ENSMUSG00000106264	E015	1.01e-06	0.000264043	-0.42608
Fbln2	ENSMUSG00000064080	E023	4.98e-52	2.26e-48	-0.42596
Hspa5	ENSMUSG00000026864	E022	3.31e-05	0.00537494	-0.425849
Rpl35a	ENSMUSG00000060636	E017	0.000208661	0.0233163	-0.425522
Eef1a1+Gm26377	ENSMUSG00000037742+ENSMUSG00000076138	E016	0.000120622	0.0152382	-0.425311
Crat	ENSMUSG00000026853	E002	0.000307968	0.0317117	-0.424795
Ak6+Taf9	ENSMUSG00000078941+ENSMUSG00000052293	E021	0.000423762	0.0403774	-0.422601
Gm43312+Ppp1cb	ENSMUSG00000107197+ENSMUSG00000014956	E025	3.78e-11	2.33e-08	-0.421821
Map1a	ENSMUSG00000027254	E013	1.57e-09	7.6e-07	-0.420778
Plec+Parp10	ENSMUSG00000022565+ENSMUSG00000063268	E066	0.000396024	0.0383548	-0.420642
Fam160a1+Arfip1+Glt28d2+Gm37240	ENSMUSG00000051000+ENSMUSG00000074513+ENSMUSG00000031286+ENSMUSG00000102805	E010	2.94e-09	1.34e-06	-0.41933
Smarcc1	ENSMUSG00000032481	E035	5.35e-07	0.000150274	-0.419079
Arfgap1	ENSMUSG00000027575	E046	0.000214611	0.0238787	-0.419013
Cbx6+Npcd+Nptxr	ENSMUSG00000089715+ENSMUSG00000089837+ENSMUSG00000022421	E002	1.31e-68	8.13e-65	-0.418889
Meaf6	ENSMUSG00000028863	E025	1.13e-05	0.00220181	-0.418054
Plec+Parp10	ENSMUSG00000022565+ENSMUSG00000063268	E073	8.56e-05	0.0115494	-0.417639
Camkk2	ENSMUSG00000029471	E006	0.000204222	0.0229179	-0.417593
Nt5c	ENSMUSG00000020736	E005	8.46e-11	4.9e-08	-0.417074
Rsph10b+Gm42421+Pms2	ENSMUSG00000075569+ENSMUSG00000104633+ENSMUSG00000079109	E041	2.86e-06	0.000653428	-0.416064
Gprasp1+Armcx5+Bhlhb9+Gprasp2+Mir7646	ENSMUSG00000043384+ENSMUSG00000072969+ENSMUSG00000072964+ENSMUSG00000072966+ENSMUSG00000106264	E014	8.95e-06	0.00179444	-0.415925
Ubtf	ENSMUSG00000020923	E002	2.62e-67	1.54e-63	-0.415602
Garem	ENSMUSG00000042680	E006	6.83e-05	0.00968263	-0.415197
Rac1	ENSMUSG00000001847	E006	0.000123452	0.0154963	-0.414896
Atp6v0b	ENSMUSG00000033379	E019	0.000277844	0.0292606	-0.414755
Mtcp1+Cmc4	ENSMUSG00000031200+ENSMUSG00000090110	E012	3.85e-06	0.00085119	-0.41382
Dclk1	ENSMUSG00000027797	E034	1.6e-17	1.98e-14	-0.412585
Tom1l1	ENSMUSG00000020541	E001	3.38e-43	1.25e-39	-0.412516
Plec+Parp10	ENSMUSG00000022565+ENSMUSG00000063268	E071	8.24e-06	0.00167461	-0.412205
Enpp2	ENSMUSG00000022425	E006	8.33e-08	2.89e-05	-0.410929
Cdhr4+Ip6k1+Uba7+Gm20661+Gm20662	ENSMUSG00000032595+ENSMUSG00000032594+ENSMUSG00000032596+ENSMUSG00000079323+ENSMUSG00000093456	E028	5.49e-05	0.00807242	-0.410754
Pdlim2	ENSMUSG00000022090	E027	0.000339853	0.0341752	-0.410353
Ppp1r12a	ENSMUSG00000019907	E008	4.36e-77	3.03e-73	-0.408677
Rps9	ENSMUSG00000006333	E007	5.19e-15	5.04e-12	-0.407476
Obsl1	ENSMUSG00000026211	E010	5.53e-06	0.00117417	-0.40724
Ube2i	ENSMUSG00000015120	E024	3.06e-06	0.00069367	-0.405096
Cdhr4+Ip6k1+Uba7+Gm20661+Gm20662	ENSMUSG00000032595+ENSMUSG00000032594+ENSMUSG00000032596+ENSMUSG00000079323+ENSMUSG00000093456	E051	0.000327372	0.0332029	-0.404833
Fgf2+Bbs12+Gm43439	ENSMUSG00000037225+ENSMUSG00000051444+ENSMUSG00000106407	E023	1.18e-38	3.89e-35	-0.403506
Gm11226+Cdk5rap2	ENSMUSG00000080902+ENSMUSG00000039298	E013	0.00012496	0.0156356	-0.40271
Fam198b	ENSMUSG00000027955	E002	1.38e-05	0.00262628	-0.402032
Foxd2os	ENSMUSG00000085399	E002	2.11e-12	1.54e-09	-0.401459
Pphln1	ENSMUSG00000036167	E007	1.5e-15	1.57e-12	-0.400663
Plec+Parp10	ENSMUSG00000022565+ENSMUSG00000063268	E070	6.24e-17	7.25e-14	-0.399853
Stk11ip	ENSMUSG00000026213	E029	0.000172665	0.020172	-0.3992
Il1rl1	ENSMUSG00000026069	E017	1.46e-57	7.83e-54	-0.398464
Gas2l1	ENSMUSG00000034201	E002	4.08e-05	0.00638587	-0.397846
Mllt11	ENSMUSG00000053192	E006	7.32e-09	3.12e-06	-0.39731
Gprasp1+Armcx5+Bhlhb9+Gprasp2+Mir7646	ENSMUSG00000043384+ENSMUSG00000072969+ENSMUSG00000072964+ENSMUSG00000072966+ENSMUSG00000106264	E013	4.71e-05	0.00716548	-0.397159
Etohi1	ENSMUSG00000074519	E006	4.56e-05	0.00696548	-0.396777
Mad2l1	ENSMUSG00000029910	E015	2.71e-61	1.56e-57	-0.396444
Ipo4+Tm9sf1	ENSMUSG00000002319+ENSMUSG00000002320	E071	0.000496289	0.0452956	-0.395149
Imp4	ENSMUSG00000026127	E024	6.3e-12	4.45e-09	-0.394781
Clptm1	ENSMUSG00000002981	E002	2.37e-09	1.09e-06	-0.393971
Tcf12	ENSMUSG00000032228	E001	3.9e-06	0.000860386	-0.391819
Ier3ip1+Hdhd2	ENSMUSG00000090000+ENSMUSG00000025421	E033	4.53e-05	0.0069485	-0.391439
Plec+Parp10	ENSMUSG00000022565+ENSMUSG00000063268	E067	1.7e-05	0.00312229	-0.391336
Pde8b	ENSMUSG00000021684	E003	3.74e-05	0.00596577	-0.389799
Map4	ENSMUSG00000032479	E016	0.000559241	0.0494916	-0.389578
Triobp	ENSMUSG00000033088	E004	1.59e-05	0.00294399	-0.389541
Dst	ENSMUSG00000026131	E061	4.99e-08	1.8e-05	-0.388588
Ergic1	ENSMUSG00000001576	E021	4.3e-24	8.06e-21	-0.387646
Idh1	ENSMUSG00000025950	E020	2.45e-05	0.00419573	-0.386653
Brd7	ENSMUSG00000031660	E002	2.06e-05	0.00362932	-0.38656
Sra1	ENSMUSG00000006050	E025	4.67e-05	0.00710485	-0.386491
Adamtsl5	ENSMUSG00000043822	E005	0.000178239	0.0206295	-0.385884
B4galt2+Gm17114+Ccdc24	ENSMUSG00000028541+ENSMUSG00000091237+ENSMUSG00000078588	E011	6.47e-05	0.00927356	-0.385599
Fbxl5	ENSMUSG00000039753	E006	0.000539724	0.0483443	-0.38276
Myo18a	ENSMUSG00000000631	E082	0.000443033	0.0416921	-0.381433
Gm27029+Ptges3l+Aarsd1	ENSMUSG00000097239+ENSMUSG00000097487+ENSMUSG00000075528	E032	2.67e-07	8.14e-05	-0.378056
Ccdc34	ENSMUSG00000027160	E020	1.16e-10	6.6e-08	-0.377822
Sin3b	ENSMUSG00000031622	E010	1.2e-17	1.54e-14	-0.377753
Dclk1	ENSMUSG00000027797	E032	7.31e-12	5.12e-09	-0.37682
Prnp+Prn+Prnd	ENSMUSG00000079037+ENSMUSG00000098754+ENSMUSG00000027338	E015	0.000116846	0.0148726	-0.376317
Steap2	ENSMUSG00000015653	E003	2.56e-37	8.06e-34	-0.376294
Gm15954+Dgcr6	ENSMUSG00000089979+ENSMUSG00000003531	E031	4.96e-05	0.00746558	-0.372688
Ttll3+Arpc4	ENSMUSG00000030276+ENSMUSG00000079426	E034	0.000283721	0.0297733	-0.371926
Cdhr4+Ip6k1+Uba7+Gm20661+Gm20662	ENSMUSG00000032595+ENSMUSG00000032594+ENSMUSG00000032596+ENSMUSG00000079323+ENSMUSG00000093456	E032	0.000232814	0.0253552	-0.371645
Wdr12	ENSMUSG00000026019	E001	6.95e-10	3.59e-07	-0.369941
Arhgap4+Naa10+L1cam	ENSMUSG00000031389+ENSMUSG00000031388+ENSMUSG00000031391	E127	4.52e-05	0.00693651	-0.369861
Nt5c	ENSMUSG00000020736	E006	2.72e-14	2.48e-11	-0.369181
Gprasp1+Armcx5+Bhlhb9+Gprasp2+Mir7646	ENSMUSG00000043384+ENSMUSG00000072969+ENSMUSG00000072964+ENSMUSG00000072966+ENSMUSG00000106264	E017	6.04e-06	0.00126588	-0.369158
Ash2l	ENSMUSG00000031575	E005	0.000446678	0.0419477	-0.368859
Emc10	ENSMUSG00000008140	E001	5.11e-05	0.00762789	-0.368641
Frs2	ENSMUSG00000020170	E008	2.15e-16	2.32e-13	-0.368302
Msrb1	ENSMUSG00000075705	E006	4.97e-09	2.18e-06	-0.367183
Lcor	ENSMUSG00000025019	E009	2.57e-06	0.000597197	-0.365482
Enpp2	ENSMUSG00000022425	E002	3.51e-08	1.3e-05	-0.364121
Fubp1	ENSMUSG00000028034	E063	0.000136535	0.0167261	-0.363742
Ttll3+Arpc4	ENSMUSG00000030276+ENSMUSG00000079426	E044	0.000255769	0.0273878	-0.363673
Snx10	ENSMUSG00000038301	E009	2.68e-06	0.0006153	-0.362188
Gm12504	ENSMUSG00000084274	E003	3.89e-05	0.00614405	-0.361928
Sin3b	ENSMUSG00000031622	E009	2.23e-06	0.000529362	-0.361132
Hnrnpu	ENSMUSG00000039630	E004	7.07e-05	0.00993554	-0.360787
Smarcc2	ENSMUSG00000025369	E029	4.56e-05	0.00696957	-0.360523
Plec+Parp10	ENSMUSG00000022565+ENSMUSG00000063268	E074	6.2e-11	3.69e-08	-0.359892
Dcakd	ENSMUSG00000020935	E010	0.000368761	0.0363393	-0.35949
Gm20441+Gstt3+Ddt	ENSMUSG00000092360+ENSMUSG00000001665+ENSMUSG00000001666	E006	7.32e-19	1e-15	-0.35931
Gm27029+Ptges3l+Aarsd1	ENSMUSG00000097239+ENSMUSG00000097487+ENSMUSG00000075528	E033	8.58e-11	4.95e-08	-0.358229
Spred3	ENSMUSG00000037239	E005	7.89e-05	0.010811	-0.357891
Gprasp1+Armcx5+Bhlhb9+Gprasp2+Mir7646	ENSMUSG00000043384+ENSMUSG00000072969+ENSMUSG00000072964+ENSMUSG00000072966+ENSMUSG00000106264	E002	2.44e-12	1.78e-09	-0.356885
Hp1bp3	ENSMUSG00000028759	E041	7.94e-06	0.00161836	-0.355473
Gm44790+C87436+Tia1	ENSMUSG00000107539+ENSMUSG00000046679+ENSMUSG00000071337	E105	1.63e-05	0.00300715	-0.355027
Akap2+Palm2+Pakap	ENSMUSG00000038729+ENSMUSG00000090053+ENSMUSG00000089945	E014	0.000544693	0.0485965	-0.354996
Triobp	ENSMUSG00000033088	E010	1.63e-15	1.68e-12	-0.354514
Thra	ENSMUSG00000058756	E024	6.25e-05	0.00900783	-0.353648
Cntf+Zfp91	ENSMUSG00000079415+ENSMUSG00000024695	E001	1.55e-06	0.000385467	-0.353445
Mef2b+Borcs8	ENSMUSG00000079033+ENSMUSG00000002345	E016	0.00020733	0.0231785	-0.353289
Atp5g3	ENSMUSG00000018770	E003	1.1e-06	0.000285432	-0.353103
Gls	ENSMUSG00000026103	E003	1.71e-08	6.83e-06	-0.352145
Gm29253+Atg9a+Abcb6	ENSMUSG00000099519+ENSMUSG00000033124+ENSMUSG00000026198	E072	0.000453516	0.0423578	-0.351399
Cdhr4+Ip6k1+Uba7+Gm20661+Gm20662	ENSMUSG00000032595+ENSMUSG00000032594+ENSMUSG00000032596+ENSMUSG00000079323+ENSMUSG00000093456	E025	3.82e-06	0.000845771	-0.350173
Ociad1	ENSMUSG00000029152	E022	0.000241535	0.0261843	-0.349434
Ece2	ENSMUSG00000022842	E024	0.000151094	0.0181276	-0.349078
Ttll5	ENSMUSG00000012609	E074	5.12e-10	2.7e-07	-0.348772
Slc2a1	ENSMUSG00000028645	E020	1.9e-05	0.00341409	-0.34837
Cdhr4+Ip6k1+Uba7+Gm20661+Gm20662	ENSMUSG00000032595+ENSMUSG00000032594+ENSMUSG00000032596+ENSMUSG00000079323+ENSMUSG00000093456	E036	0.000283536	0.0297671	-0.348128
Cdhr4+Ip6k1+Uba7+Gm20661+Gm20662	ENSMUSG00000032595+ENSMUSG00000032594+ENSMUSG00000032596+ENSMUSG00000079323+ENSMUSG00000093456	E017	0.000186149	0.0212533	-0.34777
Fubp1	ENSMUSG00000028034	E061	5.49e-08	1.97e-05	-0.347751
Il4ra	ENSMUSG00000030748	E022	3.76e-20	5.7e-17	-0.347531
Maged2	ENSMUSG00000025268	E026	9.11e-20	1.32e-16	-0.345482
Ube3a	ENSMUSG00000025326	E028	2.54e-06	0.00059093	-0.344972
Mipep	ENSMUSG00000021993	E001	0.000319111	0.0326455	-0.344148
Dclk1	ENSMUSG00000027797	E029	1.47e-16	1.65e-13	-0.343374
Aph1a	ENSMUSG00000015750	E014	4.77e-11	2.89e-08	-0.343313
Arrdc4	ENSMUSG00000042659	E002	5.08e-05	0.00760357	-0.343273
Gdap2	ENSMUSG00000027865	E023	3.94e-05	0.00620269	-0.34255
Mdfi	ENSMUSG00000032717	E003	0.000234004	0.0254576	-0.342453
Mir1930+Sumo3+Ube2g2	ENSMUSG00000089424+ENSMUSG00000020265+ENSMUSG00000009293	E024	0.000180118	0.020786	-0.342092
Prmt1	ENSMUSG00000109324	E001	1.81e-09	8.69e-07	-0.341487
Gapdh	ENSMUSG00000057666	E028	1.35e-07	4.44e-05	-0.341453
Sdf4	ENSMUSG00000029076	E019	2.02e-12	1.48e-09	-0.341128
Zmynd8	ENSMUSG00000039671	E020	1.05e-09	5.24e-07	-0.340895
Ythdf3	ENSMUSG00000047213	E004	7.17e-05	0.0100698	-0.339115
Ears2	ENSMUSG00000030871	E001	6.03e-06	0.00126476	-0.338614
Mapk8ip3+Eme2	ENSMUSG00000024163+ENSMUSG00000073436	E001	4.27e-14	3.83e-11	-0.338544
Mvb12b	ENSMUSG00000038740	E012	2.59e-05	0.00438882	-0.337826
Gm14295	ENSMUSG00000078877	E008	1.83e-16	2e-13	-0.337783
Bcas2	ENSMUSG00000005687	E020	5.18e-07	0.000146374	-0.337773
Ubxn6	ENSMUSG00000019578	E013	0.000440637	0.041509	-0.337503
Gm4673	ENSMUSG00000097750	E001	1.87e-05	0.00337823	-0.3371
Gm20538+Ndufb8+Sec31b	ENSMUSG00000091471+ENSMUSG00000025204+ENSMUSG00000051984	E032	5.37e-10	2.82e-07	-0.336917
Zmym3	ENSMUSG00000031310	E015	0.00051912	0.046908	-0.336593
BC030336	ENSMUSG00000046096	E016	0.000137966	0.0168462	-0.336183
Fubp1	ENSMUSG00000028034	E060	0.000517416	0.0468077	-0.335593
Zmym5	ENSMUSG00000040123	E002	1.83e-08	7.24e-06	-0.33483
Triobp	ENSMUSG00000033088	E003	0.000332166	0.0335738	-0.334591
Nt5c	ENSMUSG00000020736	E008	1.56e-12	1.16e-09	-0.334288
2017-09-11	ENSMUSG00000058013	E022	6.82e-35	2.01e-31	-0.333596
Dclk1	ENSMUSG00000027797	E028	1.65e-06	0.000406404	-0.333573
Gm20441+Gstt3+Ddt	ENSMUSG00000092360+ENSMUSG00000001665+ENSMUSG00000001666	E003	1.03e-09	5.16e-07	-0.33231
Tra2a	ENSMUSG00000029817	E011	9.34e-05	0.0123897	-0.332024
Imp4	ENSMUSG00000026127	E025	1.49e-08	6.02e-06	-0.331479
Ctbp2+Fgfr2	ENSMUSG00000030970+ENSMUSG00000030849	E005	4.8e-06	0.00103051	-0.331204
Rps10	ENSMUSG00000052146	E007	3.68e-05	0.00590031	-0.330778
Ppm1b	ENSMUSG00000061130	E011	0.000129454	0.0160703	-0.329771
2310057M21Rik	ENSMUSG00000040177	E001	8.73e-06	0.00175698	-0.329707
Gm14686+Emd	ENSMUSG00000081375+ENSMUSG00000001964	E018	3.82e-09	1.7e-06	-0.329499
Gprasp1+Armcx5+Bhlhb9+Gprasp2+Mir7646	ENSMUSG00000043384+ENSMUSG00000072969+ENSMUSG00000072964+ENSMUSG00000072966+ENSMUSG00000106264	E008	3.33e-06	0.000750083	-0.3292
Ikbkg	ENSMUSG00000004221	E043	2.94e-09	1.34e-06	-0.328964
H2-K1	ENSMUSG00000061232	E008	1.45e-08	5.88e-06	-0.328673
Dclk1	ENSMUSG00000027797	E035	2.21e-14	2.03e-11	-0.327601
Brd8	ENSMUSG00000003778	E001	4.62e-08	1.68e-05	-0.327232
Gm20441+Gstt3+Ddt	ENSMUSG00000092360+ENSMUSG00000001665+ENSMUSG00000001666	E004	2.03e-38	6.48e-35	-0.325916
Cenpb+Spef1	ENSMUSG00000068267+ENSMUSG00000027329	E011	2.35e-09	1.09e-06	-0.325832
Dtymk	ENSMUSG00000026281	E007	2.82e-05	0.00471741	-0.325702
Prpf31	ENSMUSG00000008373	E024	9.19e-05	0.0122026	-0.32503
Sf1	ENSMUSG00000024949	E043	1.02e-14	9.7e-12	-0.32389
Sin3b	ENSMUSG00000031622	E012	8.99e-09	3.79e-06	-0.323801
Tmem87b	ENSMUSG00000014353	E019	4.29e-05	0.00666962	-0.323351
Ank3	ENSMUSG00000069601	E128	5.19e-05	0.0077303	-0.322988
Dclk1	ENSMUSG00000027797	E026	7.36e-07	0.00019943	-0.321957
Atp6v0a4+D630045J12Rik	ENSMUSG00000038600+ENSMUSG00000063455	E011	0.000316936	0.0325031	-0.321521
Ivns1abp	ENSMUSG00000023150	E013	1.91e-11	1.24e-08	-0.321181
Setdb1	ENSMUSG00000015697	E010	1.96e-07	6.15e-05	-0.320878
Gm20441+Gstt3+Ddt	ENSMUSG00000092360+ENSMUSG00000001665+ENSMUSG00000001666	E002	1.38e-14	1.29e-11	-0.320533
Gm20716+Dpm1+Adnp	ENSMUSG00000093752+ENSMUSG00000078919+ENSMUSG00000051149	E007	0.000123881	0.0155419	-0.319493
Gm13154	ENSMUSG00000065999	E010	5.86e-08	2.09e-05	-0.319483
Sin3b	ENSMUSG00000031622	E013	2.58e-05	0.00437609	-0.319064
Hnrnpll	ENSMUSG00000024095	E010	0.000526739	0.047433	-0.318638
Akr1b3	ENSMUSG00000001642	E006	0.000103562	0.0134872	-0.318562
Frmd4a	ENSMUSG00000026657	E039	1.02e-07	3.47e-05	-0.318535
Ubxn6	ENSMUSG00000019578	E018	4.07e-11	2.5e-08	-0.318156
Ythdf3	ENSMUSG00000047213	E012	0.000175163	0.0203835	-0.317035
Gm27029+Ptges3l+Aarsd1	ENSMUSG00000097239+ENSMUSG00000097487+ENSMUSG00000075528	E031	5.76e-07	0.000159892	-0.316522
Mrps35	ENSMUSG00000040112	E019	1.29e-05	0.00247981	-0.316396
Ufd1l	ENSMUSG00000005262	E023	3.74e-05	0.00597087	-0.315961
Dclk1	ENSMUSG00000027797	E025	0.000139225	0.0169622	-0.315646
Btg3	ENSMUSG00000022863	E006	8.85e-05	0.0118555	-0.315408
Herc2	ENSMUSG00000030451	E065	4.19e-05	0.00654021	-0.31329
Sin3b	ENSMUSG00000031622	E011	4.61e-06	0.000997295	-0.31256
Rbm3	ENSMUSG00000031167	E002	1.65e-06	0.000407678	-0.312249
Ttll11	ENSMUSG00000026885	E003	8.61e-05	0.0115962	-0.311129
Akap2+Palm2+Pakap	ENSMUSG00000038729+ENSMUSG00000090053+ENSMUSG00000089945	E010	1.55e-05	0.00288362	-0.310687
Trio	ENSMUSG00000022263	E050	6.24e-07	0.000171235	-0.309067
Ttll5	ENSMUSG00000012609	E065	0.000165093	0.0194804	-0.309065
A830082K12Rik	ENSMUSG00000087143	E014	1.2e-07	4e-05	-0.309019
Ttll11	ENSMUSG00000026885	E002	0.000133305	0.016436	-0.308956
Maged2	ENSMUSG00000025268	E027	0.000102618	0.0133938	-0.308404
Akap2+Palm2+Pakap	ENSMUSG00000038729+ENSMUSG00000090053+ENSMUSG00000089945	E011	8.66e-05	0.0116294	-0.307791
Ppia	ENSMUSG00000071866	E001	2.36e-05	0.0040664	-0.30631
Dnm2	ENSMUSG00000033335	E009	2.82e-07	8.53e-05	-0.304377
Nt5c	ENSMUSG00000020736	E004	6.86e-09	2.93e-06	-0.304265
Dnm2	ENSMUSG00000033335	E008	2.8e-05	0.0046915	-0.302476
Mta3	ENSMUSG00000055817	E026	9.23e-06	0.00184181	-0.302349
Rpl9	ENSMUSG00000047215	E006	1.99e-10	1.1e-07	-0.301246
Ly6e	ENSMUSG00000022587	E009	0.000150708	0.0180905	-0.301211
Tardbp	ENSMUSG00000041459	E010	4.03e-05	0.0063154	-0.300481
Elmo2	ENSMUSG00000017670	E001	0.000195475	0.0220726	-0.300349
Gm14057+4930402H24Rik+A730017L22Rik	ENSMUSG00000089662+ENSMUSG00000027309+ENSMUSG00000085566	E052	0.000189176	0.0215293	-0.299243
Sema5a	ENSMUSG00000022231	E023	7.07e-21	1.1e-17	-0.298746
Trim59	ENSMUSG00000034317	E007	0.000473038	0.0436119	-0.298153
Dclk1	ENSMUSG00000027797	E022	1.17e-05	0.00226495	-0.298052
Gm14410	ENSMUSG00000078870	E002	7.36e-11	4.33e-08	-0.297908
Sik3	ENSMUSG00000034135	E028	5.03e-05	0.00754297	-0.29782
Ttll5	ENSMUSG00000012609	E066	0.000188605	0.0214923	-0.297256
Hsp90aa1	ENSMUSG00000021270	E001	1.91e-09	9.09e-07	-0.296882
Rbck1	ENSMUSG00000027466	E028	0.000162795	0.0192478	-0.29654
Akap12	ENSMUSG00000038587	E001	1.93e-08	7.58e-06	-0.295625
Csf1	ENSMUSG00000014599	E017	7.46e-10	3.84e-07	-0.294387
Mlf2	ENSMUSG00000030120	E025	0.000317338	0.0325142	-0.292398
Prrg2	ENSMUSG00000007837	E026	5.49e-05	0.00807242	-0.292035
Itpr1	ENSMUSG00000030102	E042	0.000390475	0.037955	-0.291865
Tm2d3+Tarsl2	ENSMUSG00000078681+ENSMUSG00000030515	E010	0.000152598	0.0182781	-0.291703
Fstl1	ENSMUSG00000022816	E008	5.48e-05	0.00806522	-0.289673
Gm22077+Rpl3	ENSMUSG00000088219+ENSMUSG00000060036	E008	7.64e-05	0.0105319	-0.28939
Pcf11	ENSMUSG00000041328	E001	1.17e-06	0.000299769	-0.288435
Scrn3	ENSMUSG00000008226	E019	0.000489642	0.044845	-0.288074
Scamp3	ENSMUSG00000028049	E021	0.000342927	0.0343964	-0.287174
Lsm8	ENSMUSG00000044155	E012	5.31e-07	0.000149234	-0.287066
Hax1	ENSMUSG00000027944	E024	4.64e-07	0.000132652	-0.285722
Flt3l+Snord33+Mir5121+Flt3l+Rpl13a	ENSMUSG00000089989+ENSMUSG00000065628+ENSMUSG00000105913+ENSMUSG00000110206+ENSMUSG00000074129	E038	7.85e-05	0.0107658	-0.284803
Macrod1	ENSMUSG00000036278	E011	0.000558808	0.0494903	-0.284751
Sin3b	ENSMUSG00000031622	E014	2.08e-05	0.00364549	-0.284109
H2-K1	ENSMUSG00000061232	E011	2.5e-07	7.66e-05	-0.283766
Ltbp1	ENSMUSG00000001870	E002	6.78e-07	0.00018495	-0.28307
Axin1	ENSMUSG00000024182	E016	0.000105499	0.0136715	-0.282368
Tank	ENSMUSG00000064289	E009	0.000529124	0.0475933	-0.281791
Akap12	ENSMUSG00000038587	E002	6.91e-08	2.43e-05	-0.281769
Tgif1	ENSMUSG00000047407	E027	0.00013036	0.0161657	-0.281562
Dclk1	ENSMUSG00000027797	E036	1.09e-06	0.000282443	-0.280887
Luc7l3	ENSMUSG00000020863	E010	1.89e-05	0.00341031	-0.280552
Rpl9	ENSMUSG00000047215	E007	1.43e-13	1.2e-10	-0.280348
Entpd6	ENSMUSG00000033068	E012	0.000263605	0.0280615	-0.279743
Obsl1	ENSMUSG00000026211	E008	1.47e-05	0.00276563	-0.279582
Pask	ENSMUSG00000026274	E002	0.000158376	0.01881	-0.279255
Cenpb+Spef1	ENSMUSG00000068267+ENSMUSG00000027329	E007	9.05e-09	3.81e-06	-0.277875
Klra2	ENSMUSG00000030187	E001	1.12e-05	0.00217433	-0.276783
Nfatc1	ENSMUSG00000033016	E004	2.31e-19	3.25e-16	-0.276107
Gm13225	ENSMUSG00000078503	E011	0.000357851	0.0355311	-0.275822
Obsl1	ENSMUSG00000026211	E013	1.69e-05	0.00310932	-0.275275
Prrc2c	ENSMUSG00000040225	E009	4.99e-12	3.58e-09	-0.274423
Cux1	ENSMUSG00000029705	E016	3.08e-06	0.00069718	-0.274325
Mbd4	ENSMUSG00000030322	E002	3.84e-07	0.00011187	-0.274246
BC030336	ENSMUSG00000046096	E017	2.66e-05	0.00448322	-0.273825
Nfs1+Cpne1+Gm28036+Rbm12	ENSMUSG00000027618+ENSMUSG00000074643+ENSMUSG00000098950+ENSMUSG00000089824	E054	0.000130586	0.0161683	-0.272711
Crebzf	ENSMUSG00000051451	E022	8.11e-05	0.0110425	-0.272386
Ivns1abp	ENSMUSG00000023150	E011	1.51e-10	8.53e-08	-0.272287
Myo9b	ENSMUSG00000004677	E023	0.000300165	0.0310981	-0.272256
Gm27029+Ptges3l+Aarsd1	ENSMUSG00000097239+ENSMUSG00000097487+ENSMUSG00000075528	E034	0.000287948	0.0302035	-0.271968
Ubxn2b	ENSMUSG00000028243	E008	0.000387432	0.0377382	-0.271479
Txndc9	ENSMUSG00000058407	E001	1.65e-10	9.27e-08	-0.271477
Rhot2+Gm20683+Rhbdl1+Wdr90	ENSMUSG00000025733+ENSMUSG00000093593+ENSMUSG00000025735+ENSMUSG00000073434	E032	0.000229193	0.025065	-0.270976
Gm44790+C87436+Tia1	ENSMUSG00000107539+ENSMUSG00000046679+ENSMUSG00000071337	E109	1.95e-06	0.000471785	-0.269602
Zxdc	ENSMUSG00000034430	E021	5.48e-07	0.000153348	-0.26954
Vamp4	ENSMUSG00000026696	E022	4.3e-07	0.000123456	-0.269525
Aldoa	ENSMUSG00000030695	E034	5.34e-05	0.00791741	-0.269249
Cux1	ENSMUSG00000029705	E015	3.34e-05	0.00542656	-0.268926
Fubp1	ENSMUSG00000028034	E059	7.79e-05	0.0106983	-0.268675
Flna	ENSMUSG00000031328	E080	1.98e-05	0.00350727	-0.268214
S100a6	ENSMUSG00000001025	E009	4.9e-05	0.00740784	-0.267859
Cpsf6	ENSMUSG00000055531	E019	0.000120291	0.0152046	-0.267804
Fam168b	ENSMUSG00000037503	E018	0.000360695	0.0357306	-0.267748
Sin3b	ENSMUSG00000031622	E020	2.52e-05	0.00429965	-0.267288
Mir6945+Pdlim7	ENSMUSG00000099096+ENSMUSG00000021493	E002	2.82e-07	8.53e-05	-0.266498
Prmt6	ENSMUSG00000049300	E002	4.21e-20	6.28e-17	-0.266369
Dtymk	ENSMUSG00000026281	E006	9.4e-05	0.0124563	-0.266186
Ikbkap	ENSMUSG00000028431	E002	7.64e-05	0.0105319	-0.26501
Nop56+Gm23650+Gm23187+Gm24451+Snord57	ENSMUSG00000027405+ENSMUSG00000065289+ENSMUSG00000093645+ENSMUSG00000065287+ENSMUSG00000065272	E039	8.42e-05	0.0113907	-0.26462
Rpl9	ENSMUSG00000047215	E005	9.54e-10	4.82e-07	-0.263044
Tmem201	ENSMUSG00000044700	E004	6.16e-05	0.00887509	-0.261882
Rbbp4	ENSMUSG00000057236	E001	1.07e-07	3.6e-05	-0.261834
Mib1	ENSMUSG00000024294	E033	0.000166663	0.0196363	-0.261293
Gm17354	ENSMUSG00000091985	E002	0.000410955	0.0393636	-0.261077
Tmem11	ENSMUSG00000043284	E003	4.41e-05	0.00680712	-0.261053
Frs2	ENSMUSG00000020170	E007	7.5e-08	2.62e-05	-0.260849
3110062M04Rik	ENSMUSG00000046806	E008	2.68e-06	0.0006153	-0.26052
C1s2+C1s2	ENSMUSG00000079343+ENSMUSG00000107554	E011	1.37e-06	0.000347548	-0.259822
Sin3b	ENSMUSG00000031622	E016	5.81e-06	0.00122579	-0.259777
Atat1	ENSMUSG00000024426	E028	2.16e-05	0.00376405	-0.259605
H2-Ke6+Slc39a7+Gm20427	ENSMUSG00000073422+ENSMUSG00000024327+ENSMUSG00000092595	E015	0.000184912	0.0211428	-0.258972
Lsm2	ENSMUSG00000007050	E014	0.0005531	0.0491508	-0.258856
Bloc1s1+Rdh5	ENSMUSG00000090247+ENSMUSG00000025350	E028	0.000273812	0.028959	-0.258855
Mir6945+Pdlim7	ENSMUSG00000099096+ENSMUSG00000021493	E003	0.000205092	0.0229827	-0.257683
Ltbp1	ENSMUSG00000001870	E003	4.03e-08	1.48e-05	-0.256342
Cdc73	ENSMUSG00000026361	E001	1.26e-22	2.19e-19	-0.256301
2017-09-11	ENSMUSG00000058013	E028	4.48e-06	0.000976616	-0.255962
Mapk1	ENSMUSG00000063358	E020	3.41e-13	2.78e-10	-0.255742
Dclk1	ENSMUSG00000027797	E030	7.94e-11	4.63e-08	-0.254566
Sin3b	ENSMUSG00000031622	E015	5.61e-07	0.000156209	-0.254362
Lancl1	ENSMUSG00000026000	E001	3.19e-17	3.82e-14	-0.25428
Gm44790+C87436+Tia1	ENSMUSG00000107539+ENSMUSG00000046679+ENSMUSG00000071337	E099	5.95e-08	2.11e-05	-0.254263
Cux1	ENSMUSG00000029705	E017	0.000480235	0.0441547	-0.253936
Cluap1+Naa60+Gm20695	ENSMUSG00000014232+ENSMUSG00000005982+ENSMUSG00000093575	E042	4.85e-07	0.000138339	-0.253553
Ppm1m	ENSMUSG00000020253	E017	0.000159995	0.0189548	-0.253548
Dbndd2+Gm20458+Sys1	ENSMUSG00000017734+ENSMUSG00000090996+ENSMUSG00000045503	E013	9.16e-06	0.00183136	-0.253214
Ccnt2	ENSMUSG00000026349	E019	6.56e-09	2.81e-06	-0.252886
Mta3	ENSMUSG00000055817	E028	2.63e-05	0.00445342	-0.252732
Mtmr2	ENSMUSG00000031918	E012	8.75e-10	4.45e-07	-0.252062
Adamtsl5	ENSMUSG00000043822	E006	1.47e-05	0.0027574	-0.251501
Dusp19+Nup35	ENSMUSG00000027001+ENSMUSG00000026999	E018	0.000378701	0.0371677	-0.2515
Lsm6	ENSMUSG00000031683	E001	1.23e-08	5.04e-06	-0.251187
Fam149a	ENSMUSG00000070044	E002	5.66e-21	8.84e-18	-0.250646
Nudt5	ENSMUSG00000025817	E022	0.000447684	0.0419791	-0.250141
Ltbp1	ENSMUSG00000001870	E005	5.14e-14	4.54e-11	-0.249342
Rps9	ENSMUSG00000006333	E008	4.09e-06	0.000898672	-0.249312
Flna	ENSMUSG00000031328	E082	0.000149169	0.0179422	-0.249153
Nol12	ENSMUSG00000033099	E016	9.53e-06	0.00189533	-0.248738
Dclk1	ENSMUSG00000027797	E043	8.29e-45	3.26e-41	-0.248393
Gm27029+Ptges3l+Aarsd1	ENSMUSG00000097239+ENSMUSG00000097487+ENSMUSG00000075528	E025	4.92e-05	0.00742187	-0.247208
Auh	ENSMUSG00000021460	E017	4.91e-05	0.00742187	-0.247196
2017-09-11	ENSMUSG00000058013	E029	1.38e-07	4.5e-05	-0.244856
Mtmr2	ENSMUSG00000031918	E011	6.19e-12	4.39e-09	-0.244669
Vps13d	ENSMUSG00000020220	E002	1.27e-05	0.00244105	-0.244553
Arpc1b	ENSMUSG00000029622	E027	5.47e-05	0.00806522	-0.244005
Gprasp1+Armcx5+Bhlhb9+Gprasp2+Mir7646	ENSMUSG00000043384+ENSMUSG00000072969+ENSMUSG00000072964+ENSMUSG00000072966+ENSMUSG00000106264	E012	7.64e-06	0.00156787	-0.243903
Lmbrd1	ENSMUSG00000073725	E028	8.49e-05	0.0114668	-0.24332
C1s2+C1s2	ENSMUSG00000079343+ENSMUSG00000107554	E001	0.00024601	0.0265475	-0.242307
Dok1	ENSMUSG00000068335	E004	0.000184751	0.0211425	-0.242148
Dclk1	ENSMUSG00000027797	E031	1.15e-05	0.00223804	-0.241999
Gfra1	ENSMUSG00000025089	E003	0.000100876	0.0132395	-0.241947
Sdc1	ENSMUSG00000020592	E016	9.21e-13	6.99e-10	-0.241525
Lztr1	ENSMUSG00000022761	E043	0.000344552	0.0345008	-0.241476
Ociad1	ENSMUSG00000029152	E023	2.06e-09	9.7e-07	-0.238699
Fubp1	ENSMUSG00000028034	E064	0.0001398	0.0170059	-0.237741
2017-09-15	ENSMUSG00000037072	E002	0.000249268	0.0268133	-0.236604
Dubr	ENSMUSG00000022639	E002	6.62e-13	5.14e-10	-0.236503
Dclk1	ENSMUSG00000027797	E042	9.04e-24	1.65e-20	-0.236303
Ash2l	ENSMUSG00000031575	E002	0.000187032	0.0213336	-0.235234
Ip6k2	ENSMUSG00000032599	E031	3.02e-09	1.37e-06	-0.234514
Rnf41	ENSMUSG00000025373	E009	8.76e-12	6.05e-09	-0.234054
Paip1	ENSMUSG00000025451	E026	2.78e-07	8.42e-05	-0.233796
Sae1	ENSMUSG00000052833	E002	1.37e-07	4.49e-05	-0.232746
Ncor2	ENSMUSG00000029478	E023	8.84e-06	0.00177623	-0.232538
Asic1	ENSMUSG00000023017	E005	2.56e-05	0.00435013	-0.232319
Zmym6+Gm12942	ENSMUSG00000042408+ENSMUSG00000070737	E028	0.000495434	0.0452351	-0.231842
Gm43493+Zkscan1	ENSMUSG00000106102+ENSMUSG00000029729	E011	8.21e-05	0.0111487	-0.230481
Ip6k2	ENSMUSG00000032599	E030	2.03e-06	0.000489789	-0.230428
Elk4+Slc45a3+Gm29103	ENSMUSG00000026436+ENSMUSG00000026435+ENSMUSG00000100037	E013	3.2e-08	1.2e-05	-0.22981
Sec62	ENSMUSG00000027706	E014	0.000120838	0.0152574	-0.229339
Nisch	ENSMUSG00000021910	E044	0.000142292	0.0172203	-0.229214
Cpsf6	ENSMUSG00000055531	E012	1.54e-07	4.99e-05	-0.228917
Ltbp1	ENSMUSG00000001870	E006	1.72e-06	0.000422582	-0.228817
Emc1+Ubr4	ENSMUSG00000078517+ENSMUSG00000066036	E031	1.06e-05	0.00207268	-0.22735
Sae1	ENSMUSG00000052833	E001	5.67e-05	0.00826783	-0.227248
Abcd2	ENSMUSG00000055782	E001	0.000461674	0.0428313	-0.22714
Shq1	ENSMUSG00000035378	E001	4.63e-05	0.00706439	-0.227084
2810403A07Rik	ENSMUSG00000028060	E030	4.33e-07	0.000124133	-0.227018
Rps10	ENSMUSG00000052146	E014	6.88e-05	0.00973913	-0.226759
Gm44790+C87436+Tia1	ENSMUSG00000107539+ENSMUSG00000046679+ENSMUSG00000071337	E110	0.000124052	0.0155475	-0.225043
Mir688+Atp5g2	ENSMUSG00000076009+ENSMUSG00000062683	E003	0.000238316	0.0258829	-0.224966
Nfib	ENSMUSG00000008575	E013	0.000254278	0.0272652	-0.224491
Sf3b1	ENSMUSG00000025982	E032	4.32e-05	0.00669427	-0.223573
1700024B05Rik	ENSMUSG00000052334	E001	0.000227144	0.0248754	-0.222794
Rhot2+Gm20683+Rhbdl1+Wdr90	ENSMUSG00000025733+ENSMUSG00000093593+ENSMUSG00000025735+ENSMUSG00000073434	E021	8e-05	0.0109123	-0.22204
Casc3+Msl1	ENSMUSG00000078676+ENSMUSG00000052915	E009	1.47e-05	0.00276401	-0.221468
Gm16314+Gnb1l	ENSMUSG00000086965+ENSMUSG00000000884	E011	5.17e-05	0.00769497	-0.221022
Rhot2+Gm20683+Rhbdl1+Wdr90	ENSMUSG00000025733+ENSMUSG00000093593+ENSMUSG00000025735+ENSMUSG00000073434	E028	7.49e-06	0.00154017	-0.220623
Tra2b	ENSMUSG00000022858	E017	0.00043723	0.0413272	-0.220246
1810009A15Rik+Ints5+Lbhd1	ENSMUSG00000071653+ENSMUSG00000071652+ENSMUSG00000096740	E030	5e-10	2.64e-07	-0.219422
Atp5g3	ENSMUSG00000018770	E002	1.67e-06	0.000411026	-0.219385
Tcp11l1	ENSMUSG00000027175	E009	2.38e-09	1.1e-06	-0.218674
Cxxc4	ENSMUSG00000044365	E011	4.77e-06	0.00102729	-0.218587
Bcl2l15+Gm43064+Ap4b1	ENSMUSG00000044165+ENSMUSG00000105053+ENSMUSG00000032952	E017	9.75e-05	0.0128526	-0.217487
Ip6k2	ENSMUSG00000032599	E029	0.000157093	0.0187048	-0.217242
Eif2d	ENSMUSG00000026427	E025	5.68e-05	0.00828391	-0.216738
Mapk1	ENSMUSG00000063358	E019	1.34e-41	4.73e-38	-0.216622
Med28	ENSMUSG00000015804	E012	1.71e-07	5.43e-05	-0.215117
Pde7a	ENSMUSG00000069094	E001	0.000114038	0.014586	-0.214075
Mir7079+Rpl13+Snord68	ENSMUSG00000098550+ENSMUSG00000000740+ENSMUSG00000064450	E012	0.00050683	0.0460973	-0.213252
Ubr1	ENSMUSG00000027272	E044	6.68e-05	0.00950966	-0.213076
Gm25184+Tpd52l2	ENSMUSG00000088378+ENSMUSG00000000827	E032	4.13e-18	5.42e-15	-0.212923
Cped1	ENSMUSG00000062980	E035	9.96e-06	0.00197184	-0.212343
Npm1	ENSMUSG00000057113	E001	0.000169457	0.0198549	-0.211235
Dbndd2+Gm20458+Sys1	ENSMUSG00000017734+ENSMUSG00000090996+ENSMUSG00000045503	E014	6.84e-11	4.05e-08	-0.211168
Nfs1+Cpne1+Gm28036+Rbm12	ENSMUSG00000027618+ENSMUSG00000074643+ENSMUSG00000098950+ENSMUSG00000089824	E051	3.38e-05	0.00548391	-0.210417
Zfp248	ENSMUSG00000030145	E002	0.000119334	0.015116	-0.209796
Snord88a+Gm15517+Gm26247+2410002F23Rik+Gm28496+Gm23991	ENSMUSG00000095472+ENSMUSG00000087376+ENSMUSG00000080352+ENSMUSG00000045411+ENSMUSG00000101166+ENSMUSG00000080683	E029	0.000472287	0.0435596	-0.209722
Mipol1+Prps1l3	ENSMUSG00000047022+ENSMUSG00000079104	E007	1.62e-35	5.03e-32	-0.209516
Casc3+Msl1	ENSMUSG00000078676+ENSMUSG00000052915	E020	5.2e-13	4.08e-10	-0.2092
Fance	ENSMUSG00000007570	E005	1.5e-05	0.00280698	-0.20906
Acsl3+Utp14b	ENSMUSG00000032883+ENSMUSG00000079470	E007	0.000426881	0.0405928	-0.207871
Tardbp	ENSMUSG00000041459	E011	5.25e-05	0.00779932	-0.207716
Ktn1	ENSMUSG00000021843	E057	2.74e-05	0.00460846	-0.207551
Cbx8	ENSMUSG00000025578	E001	4.62e-08	1.68e-05	-0.207061
Rbbp6	ENSMUSG00000030779	E018	0.000105237	0.0136526	-0.20607
Nde1	ENSMUSG00000022678	E020	3.26e-05	0.00531805	-0.205077
Tor1aip2	ENSMUSG00000050565	E015	4.54e-05	0.00695384	-0.205026
Sik3	ENSMUSG00000034135	E027	5.23e-05	0.00777374	-0.204813
Obsl1	ENSMUSG00000026211	E016	1.77e-06	0.000432494	-0.204569
Rpl23	ENSMUSG00000071415	E001	2.99e-24	5.65e-21	-0.204568
Atxn2l	ENSMUSG00000032637	E010	4.88e-05	0.00738158	-0.204434
Cluap1+Naa60+Gm20695	ENSMUSG00000014232+ENSMUSG00000005982+ENSMUSG00000093575	E043	4.83e-05	0.00732149	-0.203412
H2-D1	ENSMUSG00000073411	E012	3.7e-07	0.000108464	-0.203255
Ttbk2+Cdan1	ENSMUSG00000090100+ENSMUSG00000027284	E002	0.000242696	0.0262621	-0.202908
Hnrnpu	ENSMUSG00000039630	E001	0.00040595	0.0390358	-0.202516
Agfg1+Gm22396	ENSMUSG00000026159+ENSMUSG00000093782	E030	0.000256617	0.0274661	-0.202495
Arrdc4	ENSMUSG00000042659	E001	1.78e-09	8.57e-07	-0.202411
Gprasp1+Armcx5+Bhlhb9+Gprasp2+Mir7646	ENSMUSG00000043384+ENSMUSG00000072969+ENSMUSG00000072964+ENSMUSG00000072966+ENSMUSG00000106264	E010	3.65e-07	0.000107245	-0.202184
Gm14400	ENSMUSG00000083817	E001	0.00039675	0.0384082	-0.201708
Arl13b	ENSMUSG00000022911	E011	0.000242088	0.0262201	-0.200796
Airn	ENSMUSG00000078247	E009	6.18e-07	0.000169987	-0.200405
Vdac2	ENSMUSG00000021771	E024	0.000247403	0.0266613	-0.200246
Eps15	ENSMUSG00000028552	E007	0.000116915	0.0148734	-0.198867
Tbc1d9b	ENSMUSG00000036644	E036	1.84e-09	8.81e-07	-0.198647
Hoxd8	ENSMUSG00000027102	E003	0.000180442	0.020803	-0.198093
Wnt5a	ENSMUSG00000021994	E017	2.73e-05	0.00458792	-0.197442
Ppp2r1a	ENSMUSG00000007564	E019	0.000224716	0.0247472	-0.197227
Mthfd2l	ENSMUSG00000029376	E012	0.000402514	0.038807	-0.196334
Rhot2+Gm20683+Rhbdl1+Wdr90	ENSMUSG00000025733+ENSMUSG00000093593+ENSMUSG00000025735+ENSMUSG00000073434	E034	3.64e-07	0.000107202	-0.195475
Lss	ENSMUSG00000033105	E038	2.27e-08	8.76e-06	-0.194291
Obsl1	ENSMUSG00000026211	E017	2.05e-06	0.000491531	-0.194102
Cpsf6	ENSMUSG00000055531	E016	5.07e-12	3.62e-09	-0.19398
Fubp1	ENSMUSG00000028034	E057	1.59e-05	0.00294462	-0.193827
Mthfd2l	ENSMUSG00000029376	E013	2.9e-07	8.72e-05	-0.193798
Rala	ENSMUSG00000008859	E005	4.97e-05	0.00747324	-0.193517
Casc3+Msl1	ENSMUSG00000078676+ENSMUSG00000052915	E019	6.83e-05	0.00968263	-0.192258
Cenpa	ENSMUSG00000029177	E031	2.5e-07	7.66e-05	-0.192046
Gm14057+4930402H24Rik+A730017L22Rik	ENSMUSG00000089662+ENSMUSG00000027309+ENSMUSG00000085566	E054	2.98e-05	0.00492354	-0.192042
Bcat1	ENSMUSG00000030268	E001	3.05e-05	0.00501507	-0.191914
Cpsf6	ENSMUSG00000055531	E015	1.66e-24	3.24e-21	-0.191162
Commd7	ENSMUSG00000056941	E001	9.15e-05	0.0121655	-0.19076
Nme6	ENSMUSG00000032478	E012	0.000390622	0.037955	-0.190713
Dennd5b	ENSMUSG00000030313	E001	4.48e-05	0.0068855	-0.190687
Armc9+Gm21972+Psmd1	ENSMUSG00000062590+ENSMUSG00000094638+ENSMUSG00000026229	E085	4.66e-05	0.00710113	-0.19014
Ptp4a1	ENSMUSG00000026064	E003	3.31e-07	9.86e-05	-0.189816
Flna	ENSMUSG00000031328	E079	8.14e-12	5.65e-09	-0.189046
Gpsm3+Pbx2	ENSMUSG00000034786+ENSMUSG00000034673	E028	9.03e-12	6.18e-09	-0.188797
Ube2v2	ENSMUSG00000022674	E001	0.000241107	0.0261499	-0.18864
C920009B18Rik	ENSMUSG00000097352	E007	0.000402158	0.0388044	-0.188153
Rab11b	ENSMUSG00000077450	E001	1.58e-08	6.33e-06	-0.186505
Nfs1+Cpne1+Gm28036+Rbm12	ENSMUSG00000027618+ENSMUSG00000074643+ENSMUSG00000098950+ENSMUSG00000089824	E053	8.87e-11	5.08e-08	-0.186478
Plag1	ENSMUSG00000003282	E001	8.2e-05	0.0111431	-0.185873
Alg11	ENSMUSG00000063362	E012	6.94e-12	4.89e-09	-0.185813
Moap1+AK010878+Gm20604+Gm28373+Itpk1+Gm28051+Gm21971	ENSMUSG00000096458+ENSMUSG00000091931+ENSMUSG00000041716+ENSMUSG00000096751+ENSMUSG00000057963+ENSMUSG00000098530+ENSMUSG00000100006	E031	3.04e-09	1.37e-06	-0.184295
Dhdds	ENSMUSG00000012117	E005	1.61e-12	1.19e-09	-0.183544
Zmynd19	ENSMUSG00000026974	E008	1.98e-14	1.82e-11	-0.18317
Cers6	ENSMUSG00000027035	E017	0.000334085	0.0337389	-0.183076
Tmppe+Glb1	ENSMUSG00000079260+ENSMUSG00000045594	E003	9.94e-07	0.000260815	-0.182215
Rbbp6	ENSMUSG00000030779	E019	0.00010604	0.0137116	-0.182057
Cirbp	ENSMUSG00000045193	E013	0.000221157	0.0244695	-0.181315
Asic1	ENSMUSG00000023017	E004	0.000101351	0.0132724	-0.181221
Cpsf6	ENSMUSG00000055531	E023	2.16e-23	3.8e-20	-0.181152
Snord78+Mir5117+Snord47+Gas5+Gm23212+Snord80+Gm25789+Gm26224+Gm22357+Snord80+Gm22489	ENSMUSG00000077220+ENSMUSG00000065160+ENSMUSG00000064968+ENSMUSG00000053332+ENSMUSG00000084667+ENSMUSG00000065735+ENSMUSG00000065228+ENSMUSG00000064440+ENSMUSG00000064816+ENSMUSG00000105780+ENSMUSG00000080463	E016	0.000143501	0.0173423	-0.181043
Cpsf6	ENSMUSG00000055531	E025	3.84e-07	0.00011187	-0.180978
Rpl18	ENSMUSG00000059070	E006	9.7e-05	0.0127818	-0.180973
Mrpl47	ENSMUSG00000037531	E001	8.75e-10	4.45e-07	-0.180731
Zrsr2	ENSMUSG00000031370	E003	0.000264945	0.0281533	-0.18067
Pdik1l	ENSMUSG00000050890	E002	4.41e-05	0.00680712	-0.180226
Dcxr	ENSMUSG00000039450	E007	2.82e-05	0.00471741	-0.180213
Sik3	ENSMUSG00000034135	E032	1.76e-05	0.00321437	-0.179821
Gm25184+Tpd52l2	ENSMUSG00000088378+ENSMUSG00000000827	E033	0.0005178	0.0468245	-0.179643
Tmem140	ENSMUSG00000057137	E008	0.000358246	0.0355553	-0.179096
Snora70+Rpl10	ENSMUSG00000064981+ENSMUSG00000008682	E006	3.99e-05	0.00627355	-0.179042
Col6a3	ENSMUSG00000048126	E050	1.66e-11	1.09e-08	-0.178721
Csnk1a1	ENSMUSG00000024576	E021	7.35e-05	0.0102513	-0.178627
Haus8	ENSMUSG00000035439	E001	0.000274535	0.0290027	-0.178286
Tmem201	ENSMUSG00000044700	E005	1.79e-05	0.00325225	-0.178163
Eps15	ENSMUSG00000028552	E008	0.000178146	0.0206295	-0.178144
Tsc22d2	ENSMUSG00000027806	E011	3.6e-09	1.61e-06	-0.178042
Luc7l2	ENSMUSG00000029823	E037	3.45e-05	0.00559681	-0.177309
Mcm10	ENSMUSG00000026669	E001	0.000238792	0.0259226	-0.176822
Zak	ENSMUSG00000004085	E025	9.11e-05	0.0121256	-0.176683
Sbno2	ENSMUSG00000035673	E021	0.000399505	0.0386304	-0.175704
Celsr3+Gm23156	ENSMUSG00000023473+ENSMUSG00000093067	E050	0.000168292	0.0197887	-0.175662
Casc3+Msl1	ENSMUSG00000078676+ENSMUSG00000052915	E021	1.06e-11	7.19e-09	-0.175149
Zak	ENSMUSG00000004085	E024	2.47e-05	0.00421494	-0.174803
Tpm1	ENSMUSG00000032366	E021	4.15e-16	4.43e-13	-0.174649
Ept1	ENSMUSG00000075703	E026	8.51e-17	9.75e-14	-0.174601
AU021092	ENSMUSG00000051669	E001	2.71e-05	0.0045637	-0.17375
Metap2	ENSMUSG00000036112	E001	4.73e-05	0.00718974	-0.173616
Papola	ENSMUSG00000021111	E049	8.59e-15	8.21e-12	-0.173538
Nfs1+Cpne1+Gm28036+Rbm12	ENSMUSG00000027618+ENSMUSG00000074643+ENSMUSG00000098950+ENSMUSG00000089824	E052	3.98e-09	1.77e-06	-0.173471
Ube2i	ENSMUSG00000015120	E020	2.06e-05	0.00363081	-0.173278
Krt10	ENSMUSG00000019761	E002	0.000458482	0.0426361	-0.172715
Hnrnpdl	ENSMUSG00000029328	E001	3.47e-15	3.44e-12	-0.172644
Ppp1r11	ENSMUSG00000036398	E001	8.89e-12	6.1e-09	-0.172329
Anapc16	ENSMUSG00000020107	E001	0.00043611	0.0412874	-0.171807
Cpsf6	ENSMUSG00000055531	E014	2.79e-11	1.76e-08	-0.171765
Pabpc1	ENSMUSG00000022283	E005	1.17e-05	0.00227353	-0.171498
Ip6k2	ENSMUSG00000032599	E032	1.55e-07	4.99e-05	-0.171158
Tbc1d22b+Gm28052+Gm28043+Rnf8+Cmtr1	ENSMUSG00000042203+ENSMUSG00000099329+ENSMUSG00000098374+ENSMUSG00000090083+ENSMUSG00000024019	E082	0.000121517	0.0153104	-0.170448
Jmjd4	ENSMUSG00000036819	E011	8.02e-05	0.0109206	-0.170322
Ip6k2	ENSMUSG00000032599	E027	0.000374287	0.0367764	-0.168583
Nfs1+Cpne1+Gm28036+Rbm12	ENSMUSG00000027618+ENSMUSG00000074643+ENSMUSG00000098950+ENSMUSG00000089824	E089	1.06e-07	3.59e-05	-0.168501
Gm17119+Lrrcc1	ENSMUSG00000090300+ENSMUSG00000027550	E036	0.000325558	0.0330616	-0.168483
Emsy	ENSMUSG00000035401	E001	0.000112458	0.014423	-0.168207
Cpsf6	ENSMUSG00000055531	E026	0.000139761	0.0170059	-0.168184
Gda	ENSMUSG00000058624	E001	0.000192959	0.0218722	-0.16813
Tmem201	ENSMUSG00000044700	E002	1.63e-15	1.68e-12	-0.167434
Ttc39b	ENSMUSG00000038172	E006	2.44e-05	0.00418447	-0.167002
Cpsf6	ENSMUSG00000055531	E021	7.41e-06	0.00152404	-0.166643
Ttc37	ENSMUSG00000033991	E038	0.000150196	0.0180566	-0.166061
Sptbn1	ENSMUSG00000020315	E006	9.67e-06	0.0019206	-0.165049
Dclk1	ENSMUSG00000027797	E041	2.19e-09	1.02e-06	-0.16493
Mre11a	ENSMUSG00000031928	E029	1.53e-08	6.14e-06	-0.164623
Agap3	ENSMUSG00000023353	E017	1.03e-08	4.28e-06	-0.164567
Irf5	ENSMUSG00000029771	E016	0.00025245	0.0271061	-0.163998
Aars+Exosc6	ENSMUSG00000031960+ENSMUSG00000109941	E040	1.11e-06	0.000285945	-0.163386
Erp44	ENSMUSG00000028343	E001	0.000126295	0.0157775	-0.163003
Rpl12+Snora65	ENSMUSG00000038900+ENSMUSG00000065124	E016	7.81e-10	4.01e-07	-0.162746
Brpf1	ENSMUSG00000001632	E030	0.000440364	0.041509	-0.162303
Agap3	ENSMUSG00000023353	E016	0.000241985	0.0262201	-0.161779
Zfp451	ENSMUSG00000042197	E020	7.67e-06	0.00157116	-0.161422
Cpsf6	ENSMUSG00000055531	E017	0.000107271	0.0138254	-0.161261
Tsc22d3	ENSMUSG00000031431	E008	1.37e-07	4.49e-05	-0.160899
Aen	ENSMUSG00000030609	E024	1.23e-09	6.04e-07	-0.160799
Mthfd2l	ENSMUSG00000029376	E011	0.000225104	0.0247669	-0.160509
Mthfd2l	ENSMUSG00000029376	E010	1.78e-07	5.65e-05	-0.159562
Rfxank	ENSMUSG00000036120	E001	2.59e-06	0.000601529	-0.159343
Nfs1+Cpne1+Gm28036+Rbm12	ENSMUSG00000027618+ENSMUSG00000074643+ENSMUSG00000098950+ENSMUSG00000089824	E088	1.68e-05	0.00309092	-0.159176
Dynlt1c	ENSMUSG00000000579	E011	0.000173056	0.020188	-0.159095
Vcan	ENSMUSG00000021614	E017	2.07e-11	1.33e-08	-0.159034
Nfs1+Cpne1+Gm28036+Rbm12	ENSMUSG00000027618+ENSMUSG00000074643+ENSMUSG00000098950+ENSMUSG00000089824	E049	7.19e-08	2.53e-05	-0.158759
Cir1	ENSMUSG00000041777	E001	0.0002164	0.0240332	-0.158612
Pole4	ENSMUSG00000030042	E001	0.000505924	0.0460681	-0.158363
Scamp4+Adat3	ENSMUSG00000078441+ENSMUSG00000035370	E005	9.54e-08	3.26e-05	-0.15822
Agap3	ENSMUSG00000023353	E021	1.68e-09	8.1e-07	-0.158053
Mettl23+Mfsd11	ENSMUSG00000090266+ENSMUSG00000020818	E045	1.71e-05	0.00313969	-0.157728
Akap8l	ENSMUSG00000002625	E004	0.000511871	0.0464664	-0.157101
Rit1	ENSMUSG00000028057	E024	0.00018482	0.0211425	-0.156986
2210404O09Rik	ENSMUSG00000078546	E001	0.000106577	0.0137543	-0.156512
Agap3	ENSMUSG00000023353	E022	5.12e-05	0.00763448	-0.156436
Cpsf6	ENSMUSG00000055531	E011	1.91e-07	6.01e-05	-0.156341
Caprin1	ENSMUSG00000027184	E001	9.16e-05	0.0121672	-0.156002
Nasp	ENSMUSG00000028693	E015	6.38e-07	0.000174395	-0.155927
Metap2	ENSMUSG00000036112	E002	0.000404056	0.0389239	-0.155663
Cenpb+Spef1	ENSMUSG00000068267+ENSMUSG00000027329	E012	7.8e-08	2.72e-05	-0.155448
Iws1	ENSMUSG00000024384	E014	1.73e-11	1.12e-08	-0.155304
Erc2	ENSMUSG00000040640	E009	0.000178196	0.0206295	-0.154649
Nfs1+Cpne1+Gm28036+Rbm12	ENSMUSG00000027618+ENSMUSG00000074643+ENSMUSG00000098950+ENSMUSG00000089824	E050	2.85e-07	8.59e-05	-0.152661
Atp6v1h	ENSMUSG00000033793	E008	0.000254581	0.0272853	-0.151964
Esd	ENSMUSG00000021996	E029	5.08e-05	0.00760357	-0.151925
Tma16	ENSMUSG00000025591	E001	0.000522679	0.0471213	-0.151519
Myl12b	ENSMUSG00000034868	E002	3.59e-09	1.61e-06	-0.151011
Spata6	ENSMUSG00000034401	E024	0.000196684	0.0221986	-0.150962
Aida	ENSMUSG00000042901	E030	2.72e-17	3.29e-14	-0.150614
Ndufv3	ENSMUSG00000024038	E007	3.06e-05	0.00502809	-0.15022
Fbln1	ENSMUSG00000006369	E021	0.000105496	0.0136715	-0.150103
Ip6k2	ENSMUSG00000032599	E033	1.17e-08	4.81e-06	-0.149294
Nfs1+Cpne1+Gm28036+Rbm12	ENSMUSG00000027618+ENSMUSG00000074643+ENSMUSG00000098950+ENSMUSG00000089824	E092	0.000131402	0.0162437	-0.149225
Whsc1	ENSMUSG00000057406	E026	4e-05	0.00627853	-0.148696
Mapk8	ENSMUSG00000021936	E001	0.000386373	0.0376661	-0.148288
Pofut1	ENSMUSG00000046020	E023	4.83e-14	4.29e-11	-0.147757
Whsc1	ENSMUSG00000057406	E027	7.46e-05	0.0103652	-0.147681
Ip6k2	ENSMUSG00000032599	E026	0.000126112	0.0157631	-0.147472
Ctbp2+Fgfr2	ENSMUSG00000030970+ENSMUSG00000030849	E002	0.000137988	0.0168462	-0.146074
Lig3	ENSMUSG00000020697	E033	0.000134069	0.0164614	-0.146061
Nfs1+Cpne1+Gm28036+Rbm12	ENSMUSG00000027618+ENSMUSG00000074643+ENSMUSG00000098950+ENSMUSG00000089824	E082	1.88e-05	0.00339029	-0.145715
Ipo4+Tm9sf1	ENSMUSG00000002319+ENSMUSG00000002320	E070	1.72e-05	0.00314982	-0.145331
Usp24	ENSMUSG00000028514	E053	0.000458231	0.0426296	-0.144259
Nfs1+Cpne1+Gm28036+Rbm12	ENSMUSG00000027618+ENSMUSG00000074643+ENSMUSG00000098950+ENSMUSG00000089824	E090	8.62e-06	0.00174159	-0.143996
Zbtb41	ENSMUSG00000033964	E017	3.02e-05	0.00497867	-0.143685
Mpv17+Gtf3c2+Gm29609	ENSMUSG00000107283+ENSMUSG00000106864+ENSMUSG00000101678	E011	0.000293245	0.0305554	-0.143407
Tm4sf1	ENSMUSG00000027800	E001	7.85e-12	5.47e-09	-0.142949
Prss23	ENSMUSG00000039405	E001	2.08e-09	9.76e-07	-0.142949
Nfs1+Cpne1+Gm28036+Rbm12	ENSMUSG00000027618+ENSMUSG00000074643+ENSMUSG00000098950+ENSMUSG00000089824	E094	0.000520675	0.046973	-0.142508
Fbxo28	ENSMUSG00000047539	E001	1.77e-10	9.86e-08	-0.142276
Cpsf6	ENSMUSG00000055531	E027	1.51e-11	9.93e-09	-0.142274
Nfatc4	ENSMUSG00000023411	E010	0.000458101	0.0426296	-0.142168
Stx3	ENSMUSG00000041488	E001	0.000560772	0.0495899	-0.141973
Mir5129+Zeb2	ENSMUSG00000092679+ENSMUSG00000026872	E001	1.42e-06	0.000357876	-0.141178
Fbxw2	ENSMUSG00000035949	E019	0.000133405	0.0164398	-0.141154
Zfp882+Zfp617	ENSMUSG00000089857+ENSMUSG00000066880	E014	1.99e-05	0.00351962	-0.14065
Cflar	ENSMUSG00000026031	E040	1.38e-14	1.29e-11	-0.140311
Uggt1	ENSMUSG00000037470	E001	1.63e-06	0.000402668	-0.140026
Srsf1	ENSMUSG00000018379	E021	8.24e-17	9.49e-14	-0.139996
Ppm1b	ENSMUSG00000061130	E009	2.52e-08	9.67e-06	-0.139857
Med1	ENSMUSG00000018160	E005	0.000203555	0.0228757	-0.139083
Dcaf10	ENSMUSG00000035572	E014	1.52e-15	1.59e-12	-0.139049
Arpp19	ENSMUSG00000007656	E026	2.37e-05	0.00407594	-0.138687
Prdm11	ENSMUSG00000075028	E004	1.86e-05	0.00335554	-0.138416
Col6a3	ENSMUSG00000048126	E049	1.52e-08	6.11e-06	-0.137791
Cenpb+Spef1	ENSMUSG00000068267+ENSMUSG00000027329	E004	6.19e-07	0.000170248	-0.137616
Cenpb+Spef1	ENSMUSG00000068267+ENSMUSG00000027329	E003	1.93e-08	7.59e-06	-0.136924
Dcp2	ENSMUSG00000024472	E013	0.000519411	0.0469163	-0.136419
Hnrnpdl	ENSMUSG00000029328	E002	0.000378742	0.0371677	-0.136225
Plbd2	ENSMUSG00000029598	E001	3.49e-21	5.53e-18	-0.135807
Coa7	ENSMUSG00000048351	E014	3.86e-07	0.000112205	-0.135503
Sptbn1	ENSMUSG00000020315	E004	0.000115293	0.0147067	-0.135139
Brwd1	ENSMUSG00000022914	E002	9.08e-05	0.0121053	-0.135061
Slc35e2	ENSMUSG00000042202	E020	0.000129631	0.0160838	-0.134383
Rcn1	ENSMUSG00000005973	E001	0.000140379	0.0170412	-0.13418
Cdk1	ENSMUSG00000019942	E001	8.49e-05	0.0114668	-0.133915
P4ha2	ENSMUSG00000018906	E034	9.09e-07	0.000241091	-0.133515
Mob4	ENSMUSG00000025979	E021	0.00019189	0.021772	-0.133406
Map6d1	ENSMUSG00000041205	E001	0.000160728	0.0190224	-0.133012
Tmem143	ENSMUSG00000002781	E026	0.000514095	0.0465787	-0.132929
Slc39a13	ENSMUSG00000002105	E017	0.00051478	0.0466228	-0.1318
Mpv17+Gtf3c2+Gm29609	ENSMUSG00000107283+ENSMUSG00000106864+ENSMUSG00000101678	E008	0.000232506	0.0253334	-0.131635
Aebp2	ENSMUSG00000030232	E024	4.42e-05	0.00681475	-0.131523
Vps29	ENSMUSG00000029462	E025	0.000528933	0.0475933	-0.131503
Tcaf1	ENSMUSG00000036667	E001	9.92e-06	0.00196473	-0.131287
Gxylt2	ENSMUSG00000030074	E009	1.07e-07	3.6e-05	-0.131203
Senp1	ENSMUSG00000033075	E002	0.000132286	0.0163274	-0.130699
Rpl15	ENSMUSG00000012405	E001	0.000394533	0.0382719	-0.130645
Agap3	ENSMUSG00000023353	E018	3.58e-07	0.000106072	-0.130473
Arfip2	ENSMUSG00000030881	E002	9.68e-05	0.0127646	-0.129091
Dnajc18	ENSMUSG00000024350	E006	0.000247309	0.0266613	-0.128049
Thada	ENSMUSG00000024251	E007	0.000471022	0.04346	-0.127581
Ebf3	ENSMUSG00000010476	E002	5.27e-05	0.00781903	-0.127311
Dnm2	ENSMUSG00000033335	E011	0.000105709	0.0136814	-0.127013
Tmem134	ENSMUSG00000024845	E023	2.95e-05	0.00489831	-0.126876
2017-03-05	ENSMUSG00000023307	E013	1.23e-05	0.00238184	-0.126818
Asph	ENSMUSG00000028207	E015	3.22e-06	0.000726899	-0.12673
Sptbn1	ENSMUSG00000020315	E007	1.83e-12	1.35e-09	-0.126613
Tanc2	ENSMUSG00000053580	E046	0.000152379	0.0182632	-0.126573
Prr5l	ENSMUSG00000032841	E001	4.4e-05	0.00679701	-0.126394
Rsf1	ENSMUSG00000035623	E033	4.47e-05	0.00687189	-0.126299
Socs6	ENSMUSG00000056153	E012	1.23e-18	1.66e-15	-0.126263
Tfdp2	ENSMUSG00000032411	E048	5.16e-06	0.00110093	-0.126233
Odc1	ENSMUSG00000011179	E012	1.93e-11	1.24e-08	-0.126111
Ilf3	ENSMUSG00000032178	E021	4.63e-05	0.00706439	-0.125382
Rbl1	ENSMUSG00000027641	E001	0.000392611	0.0381169	-0.125168
Pigk	ENSMUSG00000039047	E026	4.13e-05	0.00644622	-0.125093
Iqcc	ENSMUSG00000040795	E003	0.000218335	0.0242025	-0.124777
Ipo4+Tm9sf1	ENSMUSG00000002319+ENSMUSG00000002320	E079	5.9e-07	0.000163053	-0.124775
Dusp3	ENSMUSG00000003518	E001	0.000313068	0.0321527	-0.124683
Dlgap4	ENSMUSG00000061689	E017	5.4e-12	3.85e-09	-0.124054
Mthfr	ENSMUSG00000029009	E027	0.000436509	0.041292	-0.123686
Fam89b+Sssca1	ENSMUSG00000024939+ENSMUSG00000079478	E010	0.000468945	0.0433191	-0.12329
Zfp30	ENSMUSG00000047473	E010	2.77e-05	0.00464588	-0.123246
Hnrnpr	ENSMUSG00000066037	E009	6.63e-05	0.00945082	-0.12309
Sik3	ENSMUSG00000034135	E026	5.25e-05	0.00779932	-0.122859
Sike1	ENSMUSG00000027854	E019	1.98e-05	0.00351491	-0.122788
H2afy	ENSMUSG00000015937	E008	6.28e-11	3.73e-08	-0.122669
Fam45a	ENSMUSG00000024993	E012	0.000547229	0.0487207	-0.122453
1810009A15Rik+Ints5+Lbhd1	ENSMUSG00000071653+ENSMUSG00000071652+ENSMUSG00000096740	E026	3.92e-05	0.00618631	-0.122352
Snora81+Gm24201+Gm24616+AC154540.1+Eif4a2+Snord2+Gm26447	ENSMUSG00000087935+ENSMUSG00000064880+ENSMUSG00000065208+ENSMUSG00000104599+ENSMUSG00000022884+ENSMUSG00000088524+ENSMUSG00000064382	E065	3.65e-07	0.000107245	-0.121155
Nap1l1	ENSMUSG00000058799	E019	5.15e-13	4.05e-10	-0.121008
Nucb1	ENSMUSG00000030824	E001	8.63e-05	0.0116113	-0.12072
Foxp4	ENSMUSG00000023991	E001	9.05e-05	0.0120807	-0.120634
Tpm2	ENSMUSG00000028464	E011	4.37e-05	0.00676774	-0.120472
Cenpb+Spef1	ENSMUSG00000068267+ENSMUSG00000027329	E008	1.88e-10	1.04e-07	-0.119731
Dennd2a	ENSMUSG00000038456	E002	0.000449969	0.0421266	-0.119598
Cluap1+Naa60+Gm20695	ENSMUSG00000014232+ENSMUSG00000005982+ENSMUSG00000093575	E058	0.000264172	0.0281091	-0.119513
Gm14057+4930402H24Rik+A730017L22Rik	ENSMUSG00000089662+ENSMUSG00000027309+ENSMUSG00000085566	E062	0.000128051	0.015938	-0.118863
Shmt1	ENSMUSG00000020534	E001	7.37e-07	0.00019943	-0.118384
Gm28285+Snora74a+Mir1949+Mir1949+AC121821.1+Matr3+Snhg4	ENSMUSG00000099703+ENSMUSG00000065649+ENSMUSG00000088059+ENSMUSG00000105743+ENSMUSG00000104863+ENSMUSG00000037236+ENSMUSG00000097769	E068	6.61e-05	0.00943989	-0.118369
Dnajc1	ENSMUSG00000026740	E004	2.28e-05	0.00394762	-0.117973
Prkca	ENSMUSG00000050965	E001	0.000157092	0.0187048	-0.11776
Ankrd17	ENSMUSG00000055204	E002	0.000483036	0.0443604	-0.117729
Ubl4a+Slc10a3	ENSMUSG00000015290+ENSMUSG00000032806	E002	0.000183151	0.0210332	-0.117694
Rassf2	ENSMUSG00000027339	E002	8.37e-06	0.00169746	-0.117132
Taf6l	ENSMUSG00000003680	E022	5.56e-05	0.00814125	-0.11704
Rpl12+Snora65	ENSMUSG00000038900+ENSMUSG00000065124	E015	0.000291402	0.0304761	-0.116571
Inpp1	ENSMUSG00000026102	E001	9.43e-11	5.39e-08	-0.116545
Mcmbp	ENSMUSG00000048170	E001	0.000128663	0.0160057	-0.116297
Cenpb+Spef1	ENSMUSG00000068267+ENSMUSG00000027329	E005	9.17e-06	0.00183245	-0.115696
Nfu1	ENSMUSG00000029993	E022	0.000291451	0.0304761	-0.115493
Specc1	ENSMUSG00000042331	E031	7.28e-05	0.0101896	-0.115273
Fam220a	ENSMUSG00000083012	E011	6.78e-06	0.00140042	-0.114785
Timm17a	ENSMUSG00000062580	E001	5.53e-06	0.00117417	-0.114333
Zzz3	ENSMUSG00000039068	E033	3.51e-05	0.00568216	-0.114011
Mef2d	ENSMUSG00000001419	E025	8.33e-11	4.83e-08	-0.113886
Mir3102+Arhgef17	ENSMUSG00000093296+ENSMUSG00000032875	E001	3.98e-05	0.00625959	-0.113851
Vps36	ENSMUSG00000031479	E016	6.29e-07	0.000172387	-0.113743
Sestd1	ENSMUSG00000042272	E001	0.000491172	0.0449328	-0.113232
Dnm1	ENSMUSG00000026825	E004	8.87e-06	0.00178074	-0.112924
Gm36211	ENSMUSG00000106426	E003	0.000170209	0.0199051	-0.112167
Mob4	ENSMUSG00000025979	E022	7.25e-07	0.000196792	-0.111681
Rtp4+RP23-389N20.2	ENSMUSG00000033355+ENSMUSG00000109783	E027	3.91e-07	0.000113557	-0.111422
Taf6l	ENSMUSG00000003680	E012	0.000448673	0.0420552	-0.110833
Tmem189+Gm20431+Ube2v1	ENSMUSG00000090213+ENSMUSG00000089739+ENSMUSG00000078923	E021	0.000318785	0.0326316	-0.110745
Fnbp1	ENSMUSG00000075415	E003	5.08e-05	0.00760346	-0.110707
Ccnc	ENSMUSG00000028252	E025	2.06e-05	0.00363081	-0.110624
Scmh1	ENSMUSG00000000085	E039	1.18e-06	0.000302875	-0.110199
Snora81+Gm24201+Gm24616+AC154540.1+Eif4a2+Snord2+Gm26447	ENSMUSG00000087935+ENSMUSG00000064880+ENSMUSG00000065208+ENSMUSG00000104599+ENSMUSG00000022884+ENSMUSG00000088524+ENSMUSG00000064382	E064	0.000117318	0.0148983	-0.109988
Gm14233+Pank2	ENSMUSG00000086329+ENSMUSG00000037514	E024	0.00021722	0.0240903	-0.109622
Obfc1	ENSMUSG00000042694	E002	2.64e-05	0.00445737	-0.109378
Rbm14+Gm21992+Rbm4	ENSMUSG00000006456+ENSMUSG00000096370+ENSMUSG00000094936	E031	1.61e-06	0.000397767	-0.109303
Gnao1	ENSMUSG00000031748	E019	0.000444902	0.0418179	-0.108409
Zfp655	ENSMUSG00000007812	E015	3.44e-17	4.1e-14	-0.107601
Whsc1	ENSMUSG00000057406	E028	0.000234077	0.0254576	-0.107376
Ubr2	ENSMUSG00000023977	E013	0.000546433	0.0486682	-0.10725
Zfp458	ENSMUSG00000055480	E001	0.000541522	0.0484685	-0.107216
Qsox1	ENSMUSG00000033684	E009	0.000118159	0.0149832	-0.107015
Sik3	ENSMUSG00000034135	E033	5.5e-05	0.00808795	-0.106993
Gls	ENSMUSG00000026103	E001	9.99e-05	0.01313	-0.106973
Ak6+Taf9	ENSMUSG00000078941+ENSMUSG00000052293	E022	2.66e-06	0.000613806	-0.106897
Ncam1	ENSMUSG00000039542	E002	8.82e-07	0.000234807	-0.105554
Lrpap1	ENSMUSG00000029103	E001	4.64e-08	1.68e-05	-0.105518
1110038B12Rik+Gm25744+Snord52	ENSMUSG00000092203+ENSMUSG00000092687+ENSMUSG00000093009	E005	9.25e-08	3.18e-05	-0.105411
Hmgb1+5730422E09Rik	ENSMUSG00000066551+ENSMUSG00000097191	E001	1.87e-12	1.38e-09	-0.104876
Ddi2+Rsc1a1	ENSMUSG00000078515+ENSMUSG00000040715	E001	3.33e-11	2.08e-08	-0.104775
Cald1	ENSMUSG00000029761	E007	1.04e-07	3.52e-05	-0.104374
Scp2	ENSMUSG00000028603	E001	0.000180892	0.0208243	-0.104073
Isy1+Gm45140+Rab43	ENSMUSG00000030056+ENSMUSG00000107928+ENSMUSG00000030055	E004	5.08e-06	0.00108586	-0.103149
Ece2	ENSMUSG00000022842	E005	0.000168462	0.0197937	-0.102879
Cenpb+Spef1	ENSMUSG00000068267+ENSMUSG00000027329	E010	3.22e-07	9.6e-05	-0.102573
Agfg1+Gm22396	ENSMUSG00000026159+ENSMUSG00000093782	E031	0.000342165	0.0343491	-0.102326
Mthfd2l	ENSMUSG00000029376	E008	0.000101209	0.0132685	-0.102051
Wdr18	ENSMUSG00000035754	E010	1.57e-09	7.6e-07	-0.101915
Kcmf1	ENSMUSG00000055239	E001	6.1e-10	3.17e-07	-0.100332
Ptpdc1	ENSMUSG00000038042	E001	4.38e-05	0.00677693	-0.099665
Gm25184+Tpd52l2	ENSMUSG00000088378+ENSMUSG00000000827	E031	1.77e-05	0.00321868	-0.0981509
Vstm2a	ENSMUSG00000048834	E013	3.47e-08	1.29e-05	-0.0977028
Unc5c	ENSMUSG00000059921	E030	2.66e-05	0.00448322	-0.0973957
Zfp53	ENSMUSG00000057409	E004	3.17e-05	0.00518864	-0.0972611
Pik3r2	ENSMUSG00000031834	E001	0.000248718	0.0267785	-0.0971069
Aldh4a1+Iffo2+Gm21969+Tas1r2	ENSMUSG00000028737+ENSMUSG00000041025+ENSMUSG00000094439+ENSMUSG00000028738	E016	0.000303149	0.0313659	-0.0969445
Diexf	ENSMUSG00000016181	E005	5.4e-07	0.000151387	-0.0964451
Dda1	ENSMUSG00000074247	E016	4.97e-10	2.63e-07	-0.0954762
Psat1	ENSMUSG00000024640	E001	5.94e-09	2.58e-06	-0.0943081
Cenpb+Spef1	ENSMUSG00000068267+ENSMUSG00000027329	E006	8.4e-06	0.00170148	-0.0937526
Brip1	ENSMUSG00000034329	E001	2.54e-05	0.00432785	-0.0937317
Atg4b	ENSMUSG00000026280	E035	0.000529655	0.047623	-0.0935356
Ccar1	ENSMUSG00000020074	E001	1.96e-05	0.00348855	-0.092674
Agap3	ENSMUSG00000023353	E023	2.11e-05	0.00368988	-0.0925202
Sap30bp	ENSMUSG00000020755	E014	0.000203871	0.0229002	-0.0924888
Fxr1	ENSMUSG00000027680	E034	1.17e-05	0.00226231	-0.0923544
Fnbp1	ENSMUSG00000075415	E004	6.03e-05	0.00870141	-0.0915873
Pkm	ENSMUSG00000032294	E009	6.29e-09	2.71e-06	-0.0911155
Mtf1	ENSMUSG00000028890	E019	6.79e-05	0.00963116	-0.090855
Sumf1	ENSMUSG00000030101	E015	1.39e-05	0.00264365	-0.0908245
Ube4a	ENSMUSG00000059890	E001	1.99e-09	9.41e-07	-0.0906126
Mon2	ENSMUSG00000034602	E001	9.09e-06	0.00182056	-0.0900698
Kdsr	ENSMUSG00000009905	E001	4.97e-07	0.000141514	-0.0899792
Luc7l2	ENSMUSG00000029823	E036	2.7e-08	1.03e-05	-0.0890502
Ipo7	ENSMUSG00000066232	E019	1.69e-05	0.00311537	-0.0889769
Dnm1	ENSMUSG00000026825	E005	4.61e-05	0.007029	-0.088789
Serbp1	ENSMUSG00000036371	E045	0.000350761	0.0350185	-0.0887134
Galns	ENSMUSG00000015027	E001	0.000114484	0.0146193	-0.08848
Asb1	ENSMUSG00000026311	E017	4.45e-06	0.000971845	-0.0882458
Tor1aip2	ENSMUSG00000050565	E021	0.000278276	0.0292904	-0.0878582
Senp1	ENSMUSG00000033075	E001	2.28e-15	2.32e-12	-0.0876391
Isy1+Gm45140+Rab43	ENSMUSG00000030056+ENSMUSG00000107928+ENSMUSG00000030055	E006	6.94e-07	0.000188727	-0.08763
Ak6+Taf9	ENSMUSG00000078941+ENSMUSG00000052293	E024	5.45e-05	0.00804328	-0.087316
Ak6+Taf9	ENSMUSG00000078941+ENSMUSG00000052293	E023	1.08e-07	3.63e-05	-0.0870713
Sypl	ENSMUSG00000020570	E018	2.74e-05	0.00460846	-0.0869528
Cep104	ENSMUSG00000039523	E026	0.000177252	0.0205657	-0.0862145
Mthfd2l	ENSMUSG00000029376	E015	3.16e-07	9.45e-05	-0.0859761
Imp4	ENSMUSG00000026127	E022	5.89e-07	0.000163053	-0.0858632
Apc2	ENSMUSG00000020135	E027	3.54e-07	0.000104765	-0.0850508
Napg	ENSMUSG00000024581	E028	0.000520835	0.046973	-0.0849232
2810021J22Rik	ENSMUSG00000020491	E007	1.36e-05	0.00258667	-0.0845972
Ncapd2+Gm28967+Scarna10	ENSMUSG00000038252+ENSMUSG00000099587+ENSMUSG00000089617	E001	0.00050642	0.0460948	-0.0837248
Srpk1	ENSMUSG00000004865	E009	0.00011335	0.0145215	-0.0834654
Cstf3	ENSMUSG00000027176	E033	0.000306125	0.0315908	-0.0832459
Gm16286+Txnl4a	ENSMUSG00000024571+ENSMUSG00000057130	E032	3.25e-05	0.00530245	-0.0826537
Rad18	ENSMUSG00000030254	E004	1.46e-05	0.00274176	-0.0826249
Fgfr1op2	ENSMUSG00000040242	E010	5.87e-05	0.00850844	-0.0821587
Dclk1	ENSMUSG00000027797	E045	2.12e-07	6.6e-05	-0.0811078
Tmsb10	ENSMUSG00000079523	E006	2.35e-09	1.09e-06	-0.0809728
Zdhhc3	ENSMUSG00000025786	E001	2.35e-10	1.29e-07	-0.0809429
Agap3	ENSMUSG00000023353	E025	6.02e-05	0.00870025	-0.0800601
Rbm28	ENSMUSG00000029701	E001	2.3e-09	1.07e-06	-0.0797203
D930048N14Rik	ENSMUSG00000052563	E006	3.67e-05	0.00590031	-0.0792739
Ube2a	ENSMUSG00000016308	E023	1.43e-05	0.00269753	-0.079229
Eif1ax	ENSMUSG00000067194	E008	8.52e-09	3.6e-06	-0.078571
Mprip	ENSMUSG00000005417	E025	0.000221959	0.0245237	-0.0780268
Limd2	ENSMUSG00000040699	E001	5.59e-07	0.000155846	-0.0778823
Strada+Ccdc47+Gm25556	ENSMUSG00000069631+ENSMUSG00000078622+ENSMUSG00000088702	E026	2.08e-07	6.48e-05	-0.0778243
Jak1	ENSMUSG00000028530	E004	1.82e-05	0.00330337	-0.077532
Zbtb6+Zbtb26	ENSMUSG00000066798+ENSMUSG00000050714	E002	2.22e-09	1.03e-06	-0.0773664
Celf1	ENSMUSG00000005506	E031	0.000226475	0.0248546	-0.0771551
Tulp4	ENSMUSG00000034377	E018	0.000479404	0.0440954	-0.0769751
Jmy	ENSMUSG00000021690	E001	9.75e-06	0.00193352	-0.075979
Iglon5	ENSMUSG00000013367	E001	3.5e-05	0.00566583	-0.0757844
Pcif1	ENSMUSG00000039849	E023	3.06e-05	0.0050395	-0.0757371
Tmem209	ENSMUSG00000029782	E004	3.65e-09	1.63e-06	-0.0743211
Gm21985+Slc12a6+Katnbl1	ENSMUSG00000096764+ENSMUSG00000027130+ENSMUSG00000027132	E057	4.58e-06	0.000992444	-0.0742891
Rbbp6	ENSMUSG00000030779	E036	7.67e-06	0.00157116	-0.0737063
Acer3	ENSMUSG00000030760	E002	0.000145661	0.017565	-0.0735779
Sap30bp	ENSMUSG00000020755	E012	0.000276944	0.0292049	-0.0728809
2310035C23Rik	ENSMUSG00000026319	E054	0.000467393	0.0431926	-0.0728463
Srsf3	ENSMUSG00000071172	E016	1.44e-20	2.21e-17	-0.0722959
Zfp280b	ENSMUSG00000049764	E002	0.000353059	0.0351681	-0.0721604
Prpf31	ENSMUSG00000008373	E009	3.8e-07	0.000111167	-0.0714727
Zc2hc1a	ENSMUSG00000043542	E013	2.43e-05	0.00417539	-0.0703484
Slc30a7	ENSMUSG00000054414	E002	0.000229766	0.0251044	-0.0686174
Ddx5+Mir3064+Gm25994	ENSMUSG00000020719+ENSMUSG00000093273+ENSMUSG00000093133	E001	6.03e-07	0.000166209	-0.0686173
Trappc1	ENSMUSG00000049299	E013	0.000404769	0.0389608	-0.0683609
Igf1r	ENSMUSG00000005533	E032	4.01e-05	0.00629072	-0.0679089
Sptbn1	ENSMUSG00000020315	E002	7.01e-07	0.000190487	-0.0674375
Fastkd5+Ubox5	ENSMUSG00000079043+ENSMUSG00000027300	E009	0.000531348	0.0477207	-0.066682
Gm20521+Pabpn1+Bcl2l2	ENSMUSG00000092232+ENSMUSG00000022194+ENSMUSG00000089682	E012	0.000184356	0.0211334	-0.0657287
Myo5a	ENSMUSG00000034593	E066	9.87e-08	3.37e-05	-0.0653174
Sf3a1	ENSMUSG00000002129	E022	1.18e-06	0.000301685	-0.0650324
C1ra	ENSMUSG00000055172	E011	3.35e-05	0.00544202	-0.0643722
Zbtb7b	ENSMUSG00000028042	E001	0.00039525	0.0383258	-0.0641402
Trim47+Trim65	ENSMUSG00000020773+ENSMUSG00000054517	E004	0.000421842	0.0402758	-0.0640768
Ap1s2	ENSMUSG00000031367	E009	9.99e-06	0.0019762	-0.062884
Poldip2	ENSMUSG00000001100	E022	2.33e-07	7.19e-05	-0.0628295
5930430L01Rik+Katnal1+Gm42791	ENSMUSG00000106951+ENSMUSG00000041298+ENSMUSG00000106892	E001	0.000216319	0.0240332	-0.0624198
Chic2	ENSMUSG00000029229	E001	0.000184666	0.0211425	-0.0615206
Paip2	ENSMUSG00000037058	E019	4.58e-08	1.67e-05	-0.0604185
Dnlz	ENSMUSG00000075467	E001	0.000190414	0.0216461	-0.0604041
Cacfd1	ENSMUSG00000015488	E021	0.000259136	0.0276596	-0.0601953
Timp2	ENSMUSG00000017466	E006	0.000548	0.048771	-0.0600652
Kif1b	ENSMUSG00000063077	E040	3.69e-06	0.000821614	-0.0595736
Pcdh1	ENSMUSG00000051375	E006	7.89e-05	0.0108081	-0.0575762
Lyz2	ENSMUSG00000069516	E001	5.56e-05	0.00814125	-0.0571465
Atxn7l1	ENSMUSG00000020564	E009	4.09e-06	0.000899004	-0.0560404
Calu	ENSMUSG00000029767	E008	3.75e-05	0.00597412	-0.0554344
Trappc8	ENSMUSG00000033382	E001	0.000449092	0.0420611	-0.055058
Rhobtb2	ENSMUSG00000022075	E001	4.09e-05	0.00639505	-0.0549114
Ate1	ENSMUSG00000030850	E001	2.3e-06	0.000544386	-0.0548711
Txlna	ENSMUSG00000053841	E002	1.11e-09	5.51e-07	-0.0548545
Tulp4	ENSMUSG00000034377	E019	0.000338608	0.0340931	-0.0545387
Ipo9	ENSMUSG00000041879	E001	0.000148131	0.0178447	-0.0541669
Mau2	ENSMUSG00000031858	E001	0.000463969	0.0429939	-0.0540782
Agtrap	ENSMUSG00000029007	E001	8.16e-07	0.000218378	-0.0537929
Umps	ENSMUSG00000022814	E002	1.15e-06	0.000295004	-0.0532805
Sar1a	ENSMUSG00000020088	E006	0.000176991	0.0205556	-0.0531798
Tomm20	ENSMUSG00000093904	E001	1.35e-05	0.00257391	-0.053153
Cdc42se1	ENSMUSG00000046722	E015	2.4e-06	0.000563373	-0.0531254
Creg1	ENSMUSG00000040713	E007	0.000102595	0.0133938	-0.0529805
Zfp148	ENSMUSG00000022811	E011	6.08e-06	0.00127287	-0.052978
Zranb1	ENSMUSG00000030967	E014	5.83e-05	0.00846002	-0.0526355
Rab7	ENSMUSG00000079477	E002	0.000169696	0.0198549	-0.0522934
Sh3bp4	ENSMUSG00000036206	E008	3.36e-06	0.000754226	-0.0522759
Polr1a	ENSMUSG00000049553	E048	0.000502072	0.0457527	-0.0513653
Tmem106b	ENSMUSG00000029571	E020	0.000461189	0.0428313	-0.0512248
Tbc1d22b+Gm28052+Gm28043+Rnf8+Cmtr1	ENSMUSG00000042203+ENSMUSG00000099329+ENSMUSG00000098374+ENSMUSG00000090083+ENSMUSG00000024019	E081	2.73e-06	0.000628023	-0.0511788
Sod2	ENSMUSG00000006818	E005	7.69e-05	0.0105833	-0.0503508
Sar1a	ENSMUSG00000020088	E005	2.07e-05	0.00363332	-0.0501187
Actr10	ENSMUSG00000021076	E013	3.34e-06	0.000751479	-0.0498184
2610002M06Rik	ENSMUSG00000031242	E001	1.34e-05	0.00256169	-0.0492637
Ccnd2	ENSMUSG00000000184	E001	1.31e-10	7.46e-08	-0.0489479
Srgap2	ENSMUSG00000026425	E001	0.000350231	0.0349952	-0.0486757
Usp31	ENSMUSG00000063317	E001	7.19e-05	0.0100863	-0.0473931
Dixdc1	ENSMUSG00000032064	E002	0.000291873	0.0305067	-0.046892
Mrpl49	ENSMUSG00000007338	E001	3.16e-05	0.00517051	-0.0468044
Mul1	ENSMUSG00000041241	E011	1.69e-07	5.41e-05	-0.0466946
Gm28285+Snora74a+Mir1949+Mir1949+AC121821.1+Matr3+Snhg4	ENSMUSG00000099703+ENSMUSG00000065649+ENSMUSG00000088059+ENSMUSG00000105743+ENSMUSG00000104863+ENSMUSG00000037236+ENSMUSG00000097769	E085	0.000365567	0.0360839	-0.0466882
Rbpj	ENSMUSG00000039191	E034	8.4e-06	0.00170148	-0.0464509
Sel1l	ENSMUSG00000020964	E004	0.000259664	0.0276919	-0.0460734
Scaf11	ENSMUSG00000033228	E001	2.62e-08	9.98e-06	-0.0445366
Vcpip1	ENSMUSG00000045210	E001	7.75e-05	0.0106482	-0.0442265
Nmt2	ENSMUSG00000026643	E022	6.57e-05	0.00939457	-0.0440257
Srpk1	ENSMUSG00000004865	E010	2.14e-05	0.00374896	-0.0433646
Prpf4	ENSMUSG00000066148	E017	2.56e-05	0.00435848	-0.043297
Fam206a	ENSMUSG00000038827	E013	9.57e-05	0.0126647	-0.043132
Ehd2	ENSMUSG00000074364	E001	6.89e-05	0.00975564	-0.0430087
Atl2	ENSMUSG00000059811	E001	0.000453056	0.0423483	-0.0429718
Emc7	ENSMUSG00000055943	E005	2.63e-12	1.91e-09	-0.0421928
Sh3glb1	ENSMUSG00000037062	E004	3.41e-05	0.00553314	-0.0420037
Bmpr2	ENSMUSG00000067336	E017	0.000436414	0.041292	-0.0417042
Hnrnpk	ENSMUSG00000021546	E003	2.36e-05	0.00407271	-0.0413982
Cand1	ENSMUSG00000020114	E001	6.89e-07	0.000187595	-0.0385457
Eif4g2+Gm23262	ENSMUSG00000005610+ENSMUSG00000088948	E001	2.48e-05	0.0042398	-0.0383173
Gm20390+Nme2+Nme1	ENSMUSG00000091228+ENSMUSG00000020857+ENSMUSG00000037601	E009	1.46e-06	0.000366397	-0.0362474
Bzw1	ENSMUSG00000051223	E018	1.86e-09	8.89e-07	-0.035835
Timp2	ENSMUSG00000017466	E005	0.000156338	0.0186525	-0.0353137
Eif1	ENSMUSG00000035530	E012	0.000197531	0.0222836	-0.0350348
Bclaf1	ENSMUSG00000037608	E035	4.1e-05	0.00640865	-0.0349355
Taok1	ENSMUSG00000017291	E001	0.000544819	0.0485965	-0.0337699
Kras	ENSMUSG00000030265	E001	3.79e-05	0.00602732	-0.033117
Rbpj	ENSMUSG00000039191	E033	7.12e-05	0.0100008	-0.0308157
Abr	ENSMUSG00000017631	E003	0.000414683	0.0396564	-0.0302275
Cmtr2	ENSMUSG00000046441	E005	2.92e-05	0.00484706	-0.0301313
Eif5	ENSMUSG00000021282	E014	1.95e-05	0.00348772	-0.0281113
Dctn4	ENSMUSG00000024603	E013	0.000205556	0.0230238	-0.0263534
Trim71	ENSMUSG00000079259	E001	7.43e-05	0.0103231	-0.0262247
Txnl1	ENSMUSG00000024583	E001	0.000402415	0.038807	-0.0258432
Ak2	ENSMUSG00000028792	E012	6.77e-07	0.000184683	-0.0253961
Peak1	ENSMUSG00000074305	E001	0.000221557	0.0244984	-0.0244301
Ppp1r15b	ENSMUSG00000046062	E004	2.72e-08	1.03e-05	-0.0213011
Ppm1l	ENSMUSG00000027784	E010	8.3e-05	0.0112563	-0.018545
Pafah1b1	ENSMUSG00000020745	E010	0.000487059	0.044684	-0.0184908
mt-Tw+mt-Nd2	ENSMUSG00000064346+ENSMUSG00000064345	E001	1.37e-16	1.53e-13	-0.0173983
Trim25	ENSMUSG00000000275	E010	0.000114452	0.0146193	-0.0172367
Tubb5	ENSMUSG00000001525	E001	1.23e-05	0.00236673	-0.0161462
Timp2	ENSMUSG00000017466	E002	1.78e-06	0.000435003	-0.0112096
Gna12	ENSMUSG00000000149	E001	0.000513208	0.046534	-0.0107211
Cxcl12	ENSMUSG00000061353	E010	1.9e-05	0.00341663	-0.0103921
Timp2	ENSMUSG00000017466	E003	0.000235123	0.0255596	-0.00212697
Mlec	ENSMUSG00000048578	E002	4.31e-05	0.00668774	0.00703009
Frs2	ENSMUSG00000020170	E001	8.84e-12	6.09e-09	0.00844612
Ehd2	ENSMUSG00000074364	E004	0.000306586	0.0316246	0.0109282
Mlec	ENSMUSG00000048578	E003	0.000319922	0.0326743	0.0123695
Ccnd2	ENSMUSG00000000184	E011	3.39e-07	0.00010064	0.0137496
Eif1ax	ENSMUSG00000067194	E006	0.000260309	0.0277482	0.0139348
Ehd2	ENSMUSG00000074364	E005	6.1e-08	2.16e-05	0.014394
Rab2a	ENSMUSG00000047187	E008	0.00033072	0.0334707	0.01727
Eif1ax	ENSMUSG00000067194	E007	8.44e-06	0.00170741	0.0177194
Dcaf7	ENSMUSG00000049354	E009	2.16e-05	0.00376961	0.0224683
Flt3l+Snord33+Mir5121+Flt3l+Rpl13a	ENSMUSG00000089989+ENSMUSG00000065628+ENSMUSG00000105913+ENSMUSG00000110206+ENSMUSG00000074129	E004	0.000336308	0.0339343	0.0256664
Gsk3b	ENSMUSG00000022812	E018	0.000544383	0.0485965	0.026162
Lman1	ENSMUSG00000041891	E001	4.42e-05	0.00681801	0.0267807
Flt3l+Snord33+Mir5121+Flt3l+Rpl13a	ENSMUSG00000089989+ENSMUSG00000065628+ENSMUSG00000105913+ENSMUSG00000110206+ENSMUSG00000074129	E003	3.69e-05	0.00591831	0.0277743
Flt3l+Snord33+Mir5121+Flt3l+Rpl13a	ENSMUSG00000089989+ENSMUSG00000065628+ENSMUSG00000105913+ENSMUSG00000110206+ENSMUSG00000074129	E005	0.00056372	0.0498133	0.0279289
Txlna	ENSMUSG00000053841	E014	0.000535242	0.0480156	0.0286221
Sh3bp4	ENSMUSG00000036206	E006	4.68e-05	0.00711424	0.0289796
Hnrnpdl	ENSMUSG00000029328	E013	0.00041528	0.0396974	0.0296088
Fn1	ENSMUSG00000026193	E065	0.000497373	0.0453771	0.0302043
Sar1a	ENSMUSG00000020088	E007	1.73e-15	1.77e-12	0.0305656
Ythdf2	ENSMUSG00000040025	E005	7.96e-05	0.0108802	0.0313499
Ssrp1	ENSMUSG00000027067	E008	1.11e-06	0.000285945	0.0314285
Cenpb+Spef1	ENSMUSG00000068267+ENSMUSG00000027329	E009	0.000137358	0.016804	0.0318642
Hnrnpa2b1	ENSMUSG00000004980	E009	0.000212997	0.0237223	0.0323344
Umps	ENSMUSG00000022814	E004	0.000112869	0.0144679	0.0325474
Gorasp2	ENSMUSG00000014959	E016	3.64e-06	0.000811097	0.0325699
Cds2	ENSMUSG00000058793	E022	3.21e-06	0.000725867	0.0337508
Gm43493+Zkscan1	ENSMUSG00000106102+ENSMUSG00000029729	E009	7.66e-07	0.000206848	0.0339108
Ccnd2	ENSMUSG00000000184	E015	2.71e-07	8.25e-05	0.034321
Capns1	ENSMUSG00000001794	E016	0.000166166	0.0195973	0.0356139
Cbx6+Npcd+Nptxr	ENSMUSG00000089715+ENSMUSG00000089837+ENSMUSG00000022421	E011	0.00025043	0.0269254	0.0364086
Prss23	ENSMUSG00000039405	E002	0.000305476	0.0315708	0.0364995
Eef1g	ENSMUSG00000071644	E004	2.25e-06	0.000533686	0.0375517
Ppp1r15b	ENSMUSG00000046062	E003	2.45e-08	9.41e-06	0.0386504
Iws1	ENSMUSG00000024384	E003	0.000289124	0.0302862	0.0395689
Myl12b	ENSMUSG00000034868	E006	4.5e-05	0.00690662	0.0396201
Foxk1	ENSMUSG00000056493	E011	1.78e-06	0.000435003	0.0407092
Set	ENSMUSG00000054766	E020	1.56e-08	6.23e-06	0.0407466
Spast	ENSMUSG00000024068	E017	0.000421489	0.0402584	0.0409356
Ppp3cb	ENSMUSG00000021816	E003	0.000168833	0.019803	0.0426607
Ept1	ENSMUSG00000075703	E025	6.91e-05	0.00976445	0.0426657
Cdv3	ENSMUSG00000032803	E004	9.08e-05	0.0121053	0.0429935
Hax1	ENSMUSG00000027944	E023	2.4e-05	0.00412957	0.0430511
Anapc1	ENSMUSG00000014355	E001	0.000345438	0.0345749	0.0438053
Akap2+Palm2+Pakap	ENSMUSG00000038729+ENSMUSG00000090053+ENSMUSG00000089945	E036	0.000183484	0.021051	0.0438885
Il1rl1	ENSMUSG00000026069	E014	7.42e-11	4.34e-08	0.0443329
Phb	ENSMUSG00000038845	E015	1.33e-08	5.4e-06	0.0450445
Paip2	ENSMUSG00000037058	E011	0.000467069	0.0431796	0.0464025
Snx5	ENSMUSG00000027423	E001	9.2e-09	3.86e-06	0.0464402
Myl12b	ENSMUSG00000034868	E003	8.84e-05	0.0118551	0.0477997
Mvb12b	ENSMUSG00000038740	E001	2.62e-05	0.00443366	0.0482517
Calu	ENSMUSG00000029767	E005	1.74e-05	0.00318382	0.0482744
Gm27406+Pcbp2	ENSMUSG00000099112+ENSMUSG00000056851	E014	3.13e-06	0.000707741	0.0486567
Arhgef40	ENSMUSG00000004562	E023	0.000224642	0.0247472	0.0488986
Mapk1	ENSMUSG00000063358	E024	0.000105619	0.0136797	0.0498219
Calu	ENSMUSG00000029767	E006	1.82e-07	5.77e-05	0.0501438
Ccnd2	ENSMUSG00000000184	E013	2.9e-07	8.72e-05	0.0506662
Rala	ENSMUSG00000008859	E001	0.000453019	0.0423483	0.0507113
Sh3glb1	ENSMUSG00000037062	E006	0.00043292	0.0410183	0.0507143
Vcpip1	ENSMUSG00000045210	E003	0.000211456	0.023584	0.0507762
Nmt1	ENSMUSG00000020936	E018	8.67e-05	0.0116429	0.0515903
Cbx6+Npcd+Nptxr	ENSMUSG00000089715+ENSMUSG00000089837+ENSMUSG00000022421	E012	1.3e-05	0.00248294	0.0517103
Pa2g4+AC117232.1	ENSMUSG00000025364+ENSMUSG00000105001	E001	9.75e-09	4.07e-06	0.0528271
Txndc9	ENSMUSG00000058407	E009	0.000380757	0.0373035	0.054095
Ifi27	ENSMUSG00000064215	E011	4.9e-10	2.6e-07	0.0552192
Timp2	ENSMUSG00000017466	E001	4.61e-09	2.03e-06	0.0556093
Calu	ENSMUSG00000029767	E007	4.65e-06	0.0010046	0.056359
Slc19a1	ENSMUSG00000001436	E013	0.000220993	0.0244628	0.0574214
Tcf25	ENSMUSG00000001472	E019	0.000362401	0.0358171	0.0576795
Jak1	ENSMUSG00000028530	E009	0.000264502	0.0281316	0.057857
Topbp1	ENSMUSG00000032555	E021	8.58e-05	0.0115657	0.0585011
Cbx6+Npcd+Nptxr	ENSMUSG00000089715+ENSMUSG00000089837+ENSMUSG00000022421	E013	0.000512767	0.0465119	0.0591435
Mapk1	ENSMUSG00000063358	E022	5.15e-08	1.86e-05	0.0606599
Mapk1	ENSMUSG00000063358	E021	0.000159585	0.0189251	0.0619027
Mapk1	ENSMUSG00000063358	E023	1.01e-11	6.85e-09	0.0623577
Arpp19	ENSMUSG00000007656	E022	4.5e-06	0.000979845	0.0629588
Exosc2	ENSMUSG00000039356	E009	0.000402013	0.0388044	0.0637874
Gm27486+Sbno1	ENSMUSG00000099144+ENSMUSG00000038095	E002	0.000443802	0.0417478	0.0638486
Tmem134	ENSMUSG00000024845	E019	0.000504062	0.0459163	0.0640855
Nt5c	ENSMUSG00000020736	E009	7.3e-05	0.010197	0.0654669
Zdhhc3	ENSMUSG00000025786	E003	0.000317414	0.0325142	0.0655545
Mir1930+Sumo3+Ube2g2	ENSMUSG00000089424+ENSMUSG00000020265+ENSMUSG00000009293	E038	3.72e-06	0.00082632	0.0664293
Dtymk	ENSMUSG00000026281	E008	6.49e-05	0.00930399	0.0664298
Mir1930+Sumo3+Ube2g2	ENSMUSG00000089424+ENSMUSG00000020265+ENSMUSG00000009293	E036	0.000424816	0.0404452	0.0670111
Il1rl1	ENSMUSG00000026069	E013	0.000552684	0.0491323	0.0688891
1810009A15Rik+Ints5+Lbhd1	ENSMUSG00000071653+ENSMUSG00000071652+ENSMUSG00000096740	E034	4.25e-07	0.000122303	0.0693936
Vcam1	ENSMUSG00000027962	E012	0.000355733	0.0353654	0.070345
Ccnd2	ENSMUSG00000000184	E016	0.00016022	0.0189718	0.0709407
Map4k4	ENSMUSG00000026074	E066	0.000224958	0.0247623	0.0715897
Fam89b+Sssca1	ENSMUSG00000024939+ENSMUSG00000079478	E002	2.45e-05	0.00418647	0.0717241
Hax1	ENSMUSG00000027944	E021	5.85e-05	0.00848542	0.0720164
Gapdh	ENSMUSG00000057666	E016	6.82e-22	1.12e-18	0.0720731
Pofut1	ENSMUSG00000046020	E015	5.45e-05	0.00804328	0.072087
Camk2d	ENSMUSG00000053819	E070	0.000239019	0.0259353	0.0723296
Lrrc8a+Phyhd1+Nup188+Gm28038+Gm28035	ENSMUSG00000007476+ENSMUSG00000079484+ENSMUSG00000052533+ENSMUSG00000098794+ENSMUSG00000099041	E063	0.000355627	0.0353654	0.0724631
Wtap	ENSMUSG00000060475	E010	0.000403068	0.0388446	0.0730603
Pafah1b1	ENSMUSG00000020745	E002	0.000231528	0.0252501	0.07347
Gm15050	ENSMUSG00000087626	E002	0.000127817	0.0159173	0.0741583
Nectin3	ENSMUSG00000022656	E018	0.000325828	0.0330748	0.0742005
Usp19	ENSMUSG00000006676	E019	0.000149076	0.0179422	0.0755574
Tmppe+Glb1	ENSMUSG00000079260+ENSMUSG00000045594	E015	0.000513419	0.0465353	0.0764657
Stag2	ENSMUSG00000025862	E046	1.04e-06	0.000272063	0.0765403
Impad1	ENSMUSG00000066324	E002	0.000499623	0.0455471	0.0770929
Alcam	ENSMUSG00000022636	E001	0.000385394	0.0376173	0.0775411
Nectin3	ENSMUSG00000022656	E017	0.00042471	0.0404452	0.0781327
Ascc2	ENSMUSG00000020412	E021	2.67e-05	0.00450154	0.0787317
Tgfb1i1+Tgfb1i1	ENSMUSG00000030782+ENSMUSG00000108631	E011	0.000423129	0.0403497	0.0791631
Anxa6	ENSMUSG00000018340	E006	9.04e-05	0.0120807	0.080531
Hmga1	ENSMUSG00000046711	E010	1.34e-09	6.55e-07	0.0809234
Suds3	ENSMUSG00000066900	E002	7.52e-08	2.62e-05	0.0813274
Arpp19	ENSMUSG00000007656	E019	0.000385737	0.037631	0.0823939
Wipi1	ENSMUSG00000041895	E002	1.38e-07	4.5e-05	0.0833041
Gapdh	ENSMUSG00000057666	E015	8.88e-53	4.11e-49	0.0836135
Gm14410	ENSMUSG00000078870	E009	0.000343656	0.0344345	0.0837433
Gpr107	ENSMUSG00000000194	E038	5.95e-05	0.00861293	0.0838636
Dgcr14	ENSMUSG00000003527	E001	3.59e-05	0.00578443	0.0839673
Ifi27	ENSMUSG00000064215	E010	1.61e-17	1.98e-14	0.0860415
Aida	ENSMUSG00000042901	E015	0.000545081	0.0485965	0.0863999
Srpk1	ENSMUSG00000004865	E001	2.66e-09	1.22e-06	0.0865541
Zbed4	ENSMUSG00000034333	E005	0.00054927	0.0488472	0.0866844
Mir1930+Sumo3+Ube2g2	ENSMUSG00000089424+ENSMUSG00000020265+ENSMUSG00000009293	E039	0.000200978	0.0226291	0.0867676
Ost4	ENSMUSG00000038803	E004	2.22e-28	5.34e-25	0.0869815
Zmynd19	ENSMUSG00000026974	E003	0.000527155	0.0474524	0.087053
Rpl22	ENSMUSG00000028936	E021	1.1e-05	0.00214817	0.0874853
Rbpms	ENSMUSG00000031586	E003	0.000173977	0.0202754	0.0880281
Ltbp1	ENSMUSG00000001870	E009	0.000228891	0.0250435	0.0883477
Ubr2	ENSMUSG00000023977	E001	2.44e-05	0.00418447	0.0903649
Zfp655	ENSMUSG00000007812	E007	0.000166991	0.0196652	0.0905453
Gprasp1+Armcx5+Bhlhb9+Gprasp2+Mir7646	ENSMUSG00000043384+ENSMUSG00000072969+ENSMUSG00000072964+ENSMUSG00000072966+ENSMUSG00000106264	E070	1.98e-17	2.42e-14	0.0905981
Eci2	ENSMUSG00000021417	E027	0.000387044	0.0377159	0.0913475
Psmd11	ENSMUSG00000017428	E045	1.02e-07	3.47e-05	0.0921782
Gxylt1	ENSMUSG00000036197	E004	0.000336972	0.0339723	0.0921953
Arhgap11a	ENSMUSG00000041219	E020	0.00029443	0.0306384	0.0923088
Gm26797	ENSMUSG00000097572	E004	0.000195108	0.0220418	0.092414
Taok2	ENSMUSG00000059981	E024	0.00045125	0.042213	0.0934742
Sap30bp	ENSMUSG00000020755	E017	0.000245145	0.0264662	0.0938942
Usp36	ENSMUSG00000033909	E011	0.000489571	0.044845	0.0939128
4933413G19Rik+Nrip2+Gm44596+Foxm1	ENSMUSG00000079304+ENSMUSG00000001520+ENSMUSG00000108011+ENSMUSG00000001517	E005	7.3e-05	0.010197	0.0948719
Mrc2	ENSMUSG00000020695	E019	0.000205059	0.0229827	0.0950237
Pold4	ENSMUSG00000024854	E001	3.53e-05	0.00570924	0.0957529
Socs6	ENSMUSG00000056153	E014	7.17e-05	0.0100698	0.0960204
Ptprn	ENSMUSG00000026204	E021	0.000361383	0.0357765	0.0962182
3110062M04Rik	ENSMUSG00000046806	E012	0.00055684	0.0493531	0.0964665
Qsox1	ENSMUSG00000033684	E005	4.88e-13	3.87e-10	0.0966011
Nfs1+Cpne1+Gm28036+Rbm12	ENSMUSG00000027618+ENSMUSG00000074643+ENSMUSG00000098950+ENSMUSG00000089824	E027	5e-05	0.00750542	0.0969845
Gmps	ENSMUSG00000027823	E016	0.000122729	0.0154302	0.0972849
Scaf11	ENSMUSG00000033228	E007	0.000259244	0.0276596	0.0978572
Vps33a	ENSMUSG00000029434	E001	6.05e-34	1.72e-30	0.0981848
Zcchc6	ENSMUSG00000035248	E027	2.15e-05	0.00374948	0.0982661
Arpp19	ENSMUSG00000007656	E020	1.51e-05	0.0028214	0.0986785
Sh3kbp1	ENSMUSG00000040990	E008	0.000305797	0.0315708	0.0987038
Rbmx	ENSMUSG00000031134	E019	7.48e-05	0.0103712	0.0987218
Plec+Parp10	ENSMUSG00000022565+ENSMUSG00000063268	E038	0.000457356	0.0425817	0.0988356
Brap	ENSMUSG00000029458	E014	7.3e-05	0.010197	0.100104
Akr1b3	ENSMUSG00000001642	E004	5.98e-07	0.000165024	0.100599
Clip2	ENSMUSG00000063146	E015	6.51e-06	0.00134995	0.101032
Tmem33	ENSMUSG00000037720	E026	5.62e-06	0.00118866	0.101095
Wdr33	ENSMUSG00000024400	E006	1.87e-06	0.000455061	0.102329
Rbm14+Gm21992+Rbm4	ENSMUSG00000006456+ENSMUSG00000096370+ENSMUSG00000094936	E008	0.000381169	0.0373152	0.102442
Spred3	ENSMUSG00000037239	E001	1.51e-09	7.33e-07	0.103195
Gm14295	ENSMUSG00000078877	E007	4.75e-05	0.00721585	0.103964
Best3	ENSMUSG00000020169	E004	8.62e-06	0.00174159	0.104071
Cbx6+Npcd+Nptxr	ENSMUSG00000089715+ENSMUSG00000089837+ENSMUSG00000022421	E014	0.000307222	0.0316625	0.104164
Mecr	ENSMUSG00000028910	E009	0.000382322	0.0373637	0.105034
Rbpj	ENSMUSG00000039191	E018	7.69e-05	0.0105833	0.105159
Irak1+Mir718+Mir5132	ENSMUSG00000031392+ENSMUSG00000076127+ENSMUSG00000092907	E017	0.000507519	0.0461244	0.105992
Med14	ENSMUSG00000064127	E035	0.000140011	0.0170141	0.106922
Ptbp1	ENSMUSG00000006498	E033	1.25e-08	5.11e-06	0.107023
Zak	ENSMUSG00000004085	E021	2.08e-06	0.000497722	0.107194
Surf6	ENSMUSG00000036160	E016	0.000242698	0.0262621	0.108372
Sptbn1	ENSMUSG00000020315	E010	2.56e-22	4.35e-19	0.109764
Mfap3l	ENSMUSG00000031647	E006	9.82e-05	0.0129367	0.110305
Fzr1	ENSMUSG00000020235	E002	0.000228059	0.0249641	0.110371
Zmynd19	ENSMUSG00000026974	E004	0.000226076	0.0248507	0.110568
Sirt1	ENSMUSG00000020063	E003	0.000293992	0.0306063	0.110579
Ubtf	ENSMUSG00000020923	E025	0.000224026	0.0246944	0.110832
Rbpj	ENSMUSG00000039191	E020	0.000275032	0.0290422	0.11084
Gprasp1+Armcx5+Bhlhb9+Gprasp2+Mir7646	ENSMUSG00000043384+ENSMUSG00000072969+ENSMUSG00000072964+ENSMUSG00000072966+ENSMUSG00000106264	E069	8.98e-10	4.55e-07	0.111058
Glod4+Gemin4+Vps53	ENSMUSG00000017286+ENSMUSG00000049396+ENSMUSG00000017288	E068	2.8e-05	0.0046915	0.111295
Whsc1	ENSMUSG00000057406	E049	2.79e-14	2.54e-11	0.111489
Diaph3	ENSMUSG00000022021	E023	0.000204049	0.0229094	0.11175
Preb	ENSMUSG00000045302	E007	2.14e-07	6.66e-05	0.111791
Isca2	ENSMUSG00000021241	E003	0.000487282	0.044684	0.111974
Ptbp1	ENSMUSG00000006498	E034	2.14e-09	1e-06	0.112023
Qsox1	ENSMUSG00000033684	E007	3.46e-06	0.000776084	0.112267
Cdhr4+Ip6k1+Uba7+Gm20661+Gm20662	ENSMUSG00000032595+ENSMUSG00000032594+ENSMUSG00000032596+ENSMUSG00000079323+ENSMUSG00000093456	E155	9.6e-05	0.0126901	0.112759
Moap1+AK010878+Gm20604+Gm28373+Itpk1+Gm28051+Gm21971	ENSMUSG00000096458+ENSMUSG00000091931+ENSMUSG00000041716+ENSMUSG00000096751+ENSMUSG00000057963+ENSMUSG00000098530+ENSMUSG00000100006	E001	3.51e-07	0.000103984	0.113565
Tm2d3+Tarsl2	ENSMUSG00000078681+ENSMUSG00000030515	E048	1.94e-05	0.0034608	0.11385
Heatr1	ENSMUSG00000050244	E004	0.000158788	0.0188496	0.113851
Fnbp1	ENSMUSG00000075415	E006	0.000556105	0.0493249	0.113918
Trib3	ENSMUSG00000032715	E007	1.07e-06	0.000277347	0.114966
Cald1	ENSMUSG00000029761	E013	8.74e-06	0.00175698	0.115649
Med1	ENSMUSG00000018160	E010	0.000226284	0.0248546	0.11576
Rbm14+Gm21992+Rbm4	ENSMUSG00000006456+ENSMUSG00000096370+ENSMUSG00000094936	E012	0.000310934	0.0319752	0.115828
Timm50	ENSMUSG00000003438	E001	2.16e-06	0.000516287	0.115935
Rad18	ENSMUSG00000030254	E006	2.64e-06	0.000610029	0.116475
Plec+Parp10	ENSMUSG00000022565+ENSMUSG00000063268	E041	0.000257212	0.0274924	0.116478
Carm1	ENSMUSG00000032185	E029	0.000179454	0.0207397	0.116504
Prrc1	ENSMUSG00000024594	E002	0.000444482	0.0417951	0.116747
Med1	ENSMUSG00000018160	E009	0.000157831	0.0187642	0.116817
Sik3	ENSMUSG00000034135	E018	7.39e-05	0.0102875	0.116872
Usp19	ENSMUSG00000006676	E021	6.64e-05	0.00945583	0.117356
Sh3kbp1	ENSMUSG00000040990	E007	0.000186041	0.0212514	0.117872
Cbx8	ENSMUSG00000025578	E003	3.7e-05	0.00592865	0.119278
Gm22486+Ptcd3	ENSMUSG00000080465+ENSMUSG00000063884	E019	0.000346437	0.0346454	0.119564
Asic1	ENSMUSG00000023017	E012	1.38e-07	4.5e-05	0.119609
Agap3	ENSMUSG00000023353	E007	1.24e-06	0.000316651	0.119789
Emc1+Ubr4	ENSMUSG00000078517+ENSMUSG00000066036	E101	0.000464496	0.043009	0.120622
Tbc1d22b+Gm28052+Gm28043+Rnf8+Cmtr1	ENSMUSG00000042203+ENSMUSG00000099329+ENSMUSG00000098374+ENSMUSG00000090083+ENSMUSG00000024019	E026	2.34e-11	1.48e-08	0.120879
Fgfr1op2	ENSMUSG00000040242	E012	0.000305602	0.0315708	0.120949
Ces1g	ENSMUSG00000057074	E001	1.84e-05	0.0033234	0.121355
Foxp1+Eif4e3+AC155839.1+Gm20696	ENSMUSG00000030067+ENSMUSG00000093661+ENSMUSG00000105902+ENSMUSG00000030068	E004	9.21e-07	0.000243574	0.121656
Eefsec	ENSMUSG00000033216	E010	0.000198971	0.0224246	0.123008
Gm20559	ENSMUSG00000106734	E003	1.46e-05	0.00274176	0.124717
Arpp19	ENSMUSG00000007656	E021	2.26e-06	0.000535381	0.124986
Gm14005	ENSMUSG00000074813	E010	2.94e-05	0.0048704	0.125273
B4galt2+Gm17114+Ccdc24	ENSMUSG00000028541+ENSMUSG00000091237+ENSMUSG00000078588	E048	0.000178412	0.0206395	0.125495
Nrm	ENSMUSG00000059791	E005	0.000511777	0.0464664	0.12562
Mtf1	ENSMUSG00000028890	E008	4.85e-05	0.00734855	0.125702
Ilf3	ENSMUSG00000032178	E018	3.88e-16	4.16e-13	0.125859
Fmnl2	ENSMUSG00000036053	E022	0.000115833	0.0147675	0.126499
Lats2+Xpo4	ENSMUSG00000021959+ENSMUSG00000021952	E046	1.37e-09	6.66e-07	0.126879
Ttl	ENSMUSG00000027394	E002	0.000330946	0.0334792	0.127281
Casc3+Msl1	ENSMUSG00000078676+ENSMUSG00000052915	E032	3.84e-05	0.00608619	0.127353
RP23-103E11.7+Zfp787	ENSMUSG00000108894+ENSMUSG00000046792	E010	2.9e-05	0.00482623	0.127566
Map4k4	ENSMUSG00000026074	E045	0.0005451	0.0485965	0.127572
Tmem106b	ENSMUSG00000029571	E012	0.000179912	0.0207825	0.127646
Tbc1d22b+Gm28052+Gm28043+Rnf8+Cmtr1	ENSMUSG00000042203+ENSMUSG00000099329+ENSMUSG00000098374+ENSMUSG00000090083+ENSMUSG00000024019	E037	0.000493631	0.0451228	0.128015
Gm20537+Syncrip+Snx14	ENSMUSG00000092541+ENSMUSG00000032423+ENSMUSG00000032422	E046	3e-10	1.62e-07	0.128065
Galnt2+Usp10+Gm20388	ENSMUSG00000089704+ENSMUSG00000031826+ENSMUSG00000092329	E049	4.94e-05	0.00743692	0.128285
Rabgap1+Gpr21	ENSMUSG00000035437+ENSMUSG00000053164	E010	2.66e-06	0.000613141	0.128285
Ssbp3	ENSMUSG00000061887	E050	1.19e-13	1.01e-10	0.128857
Agpat3	ENSMUSG00000001211	E001	0.000492231	0.0450123	0.129828
Vps51+Gm28374+Tm7sf2+Zfpl1	ENSMUSG00000024797+ENSMUSG00000100621+ENSMUSG00000024799+ENSMUSG00000024792	E065	3.12e-05	0.00511228	0.130085
Ate1	ENSMUSG00000030850	E008	0.00025695	0.0274769	0.131537
Lats2+Xpo4	ENSMUSG00000021959+ENSMUSG00000021952	E047	1.78e-05	0.00324063	0.132145
Cald1	ENSMUSG00000029761	E012	1.43e-05	0.00270877	0.132471
Fbxo38	ENSMUSG00000042211	E021	0.000431719	0.0409538	0.132599
Slc6a8	ENSMUSG00000019558	E043	9.73e-12	6.64e-09	0.133062
Mms22l	ENSMUSG00000045751	E006	0.000526327	0.047414	0.13324
Ndfip2	ENSMUSG00000053253	E018	1.55e-05	0.00289183	0.134784
Cdhr4+Ip6k1+Uba7+Gm20661+Gm20662	ENSMUSG00000032595+ENSMUSG00000032594+ENSMUSG00000032596+ENSMUSG00000079323+ENSMUSG00000093456	E144	0.000120008	0.015177	0.135688
Cpsf6	ENSMUSG00000055531	E004	1.71e-11	1.12e-08	0.136023
Eda2r	ENSMUSG00000034457	E010	0.000263232	0.0280344	0.136392
Elk4+Slc45a3+Gm29103	ENSMUSG00000026436+ENSMUSG00000026435+ENSMUSG00000100037	E033	5.75e-05	0.00837168	0.136853
Cbx6+Npcd+Nptxr	ENSMUSG00000089715+ENSMUSG00000089837+ENSMUSG00000022421	E022	5.51e-05	0.00808959	0.137045
Hnrnpdl	ENSMUSG00000029328	E007	3.87e-05	0.00612369	0.137057
Whsc1	ENSMUSG00000057406	E021	0.000110948	0.0142447	0.138419
Col6a2	ENSMUSG00000020241	E002	7.47e-05	0.0103712	0.139329
Rab11fip5+Mir705	ENSMUSG00000051343+ENSMUSG00000076012	E008	1.12e-06	0.000287764	0.13935
Wtap	ENSMUSG00000060475	E009	9.34e-07	0.000246735	0.140637
Zbtb6+Zbtb26	ENSMUSG00000066798+ENSMUSG00000050714	E005	4.18e-07	0.000120612	0.140657
Zfp740	ENSMUSG00000046897	E009	8.75e-07	0.00023314	0.14072
Ift20	ENSMUSG00000001105	E006	0.00015202	0.0182295	0.140947
Akr1b3	ENSMUSG00000001642	E002	0.000374223	0.0367764	0.141421
Cd109	ENSMUSG00000046186	E009	0.000324071	0.0329918	0.141534
Siglecg	ENSMUSG00000030468	E008	0.000430445	0.0408494	0.141771
Frs2	ENSMUSG00000020170	E006	5.58e-08	2e-05	0.14183
Sin3a	ENSMUSG00000042557	E009	0.000348477	0.0348347	0.141838
Abhd5	ENSMUSG00000032540	E014	5.01e-05	0.00751474	0.141883
Cobll1	ENSMUSG00000034903	E009	0.00050751	0.0461244	0.1426
Tbc1d22b+Gm28052+Gm28043+Rnf8+Cmtr1	ENSMUSG00000042203+ENSMUSG00000099329+ENSMUSG00000098374+ENSMUSG00000090083+ENSMUSG00000024019	E027	0.000154695	0.0185032	0.142888
1810009A15Rik+Ints5+Lbhd1	ENSMUSG00000071653+ENSMUSG00000071652+ENSMUSG00000096740	E032	8.31e-05	0.0112636	0.14304
Hs6st2	ENSMUSG00000062184	E010	0.00031703	0.0325031	0.143667
Rab3ip	ENSMUSG00000064181	E001	1.06e-73	7.12e-70	0.144101
Kdelc1+Tex30+Gm29247	ENSMUSG00000026047+ENSMUSG00000026049+ENSMUSG00000101104	E022	0.000174734	0.0203435	0.14424
Ipo11	ENSMUSG00000042590	E048	0.000206118	0.0230648	0.144264
Rbm14+Gm21992+Rbm4	ENSMUSG00000006456+ENSMUSG00000096370+ENSMUSG00000094936	E005	1.7e-05	0.00312559	0.144706
Prpf19	ENSMUSG00000024735	E012	1.39e-05	0.00264753	0.145201
Usp19	ENSMUSG00000006676	E020	0.00032272	0.0328723	0.145399
Arrdc4	ENSMUSG00000042659	E007	2.8e-06	0.00064109	0.145614
Tfpi	ENSMUSG00000027082	E007	9.08e-05	0.0121053	0.145736
Rnh1	ENSMUSG00000038650	E018	0.000556374	0.0493303	0.145918
A930004D18Rik	ENSMUSG00000054057	E003	6.52e-05	0.00933309	0.146156
Cbx6+Npcd+Nptxr	ENSMUSG00000089715+ENSMUSG00000089837+ENSMUSG00000022421	E023	0.00053635	0.0480967	0.146781
Rab3ip	ENSMUSG00000064181	E002	9.88e-86	7.29e-82	0.147532
Ikbip	ENSMUSG00000019975	E014	0.000440552	0.041509	0.148756
Epb41l2	ENSMUSG00000019978	E015	3.47e-06	0.00077733	0.149617
Cela1	ENSMUSG00000023031	E006	1.1e-06	0.000285712	0.149717
Tns2	ENSMUSG00000037003	E022	0.000221626	0.0244984	0.150221
Frs2	ENSMUSG00000020170	E003	5.01e-27	1.1e-23	0.150683
Ly6e	ENSMUSG00000022587	E013	0.000163479	0.0193093	0.151185
Gm22486+Ptcd3	ENSMUSG00000080465+ENSMUSG00000063884	E021	0.000428275	0.0406762	0.151254
Ttc9c	ENSMUSG00000071660	E009	1.9e-05	0.00341409	0.151274
Tceb1	ENSMUSG00000079658	E004	0.00013377	0.016459	0.152836
Sh3kbp1	ENSMUSG00000040990	E006	5.29e-07	0.000148986	0.153037
Fam220a	ENSMUSG00000083012	E009	1.59e-06	0.000394024	0.153311
Ndufa7	ENSMUSG00000041881	E009	3.65e-07	0.000107245	0.153374
Glod4+Gemin4+Vps53	ENSMUSG00000017286+ENSMUSG00000049396+ENSMUSG00000017288	E063	0.000250539	0.0269254	0.154051
Pcnx3	ENSMUSG00000054874	E038	0.000135199	0.0165916	0.154535
Dcp2	ENSMUSG00000024472	E002	2.89e-05	0.00480848	0.154976
Hspa14+Hspa14	ENSMUSG00000051396+ENSMUSG00000109865	E021	1.67e-05	0.00308578	0.155038
Cluap1+Naa60+Gm20695	ENSMUSG00000014232+ENSMUSG00000005982+ENSMUSG00000093575	E031	2.07e-06	0.000496624	0.155058
Kpna1	ENSMUSG00000022905	E008	2.43e-06	0.000568933	0.155683
Zfp207	ENSMUSG00000017421	E015	1.52e-05	0.0028337	0.155821
Glod4+Gemin4+Vps53	ENSMUSG00000017286+ENSMUSG00000049396+ENSMUSG00000017288	E062	7.51e-05	0.0104025	0.156747
Iscu	ENSMUSG00000025825	E013	0.000277211	0.029207	0.157296
Pnkd	ENSMUSG00000026179	E023	6.74e-06	0.00139498	0.157605
Tgfb1i1+Tgfb1i1	ENSMUSG00000030782+ENSMUSG00000108631	E009	1.39e-08	5.62e-06	0.157638
Ube3a	ENSMUSG00000025326	E049	2.03e-05	0.00358585	0.157816
Fgfr1	ENSMUSG00000031565	E020	2.86e-10	1.55e-07	0.158308
Fam89b+Sssca1	ENSMUSG00000024939+ENSMUSG00000079478	E003	1.59e-05	0.00294399	0.158592
Galk2	ENSMUSG00000027207	E014	2.18e-06	0.000520221	0.159435
Pcdh1	ENSMUSG00000051375	E002	0.000487505	0.044684	0.159712
Npr2	ENSMUSG00000028469	E027	0.000454367	0.0424037	0.160271
Dnajc18	ENSMUSG00000024350	E001	0.000268457	0.0284624	0.160777
Pcif1	ENSMUSG00000039849	E005	8.38e-05	0.0113343	0.161017
Usp48	ENSMUSG00000043411	E060	3.13e-05	0.0051234	0.16139
Phospho1+Zfp652	ENSMUSG00000050860+ENSMUSG00000075595	E009	2.32e-05	0.00401391	0.161488
Cep120	ENSMUSG00000048799	E002	0.000481483	0.0442522	0.162092
Cenpb+Spef1	ENSMUSG00000068267+ENSMUSG00000027329	E014	4.4e-15	4.3e-12	0.162363
Rtn4	ENSMUSG00000020458	E006	0.000225432	0.0247914	0.163092
Mdm1	ENSMUSG00000020212	E001	1.63e-05	0.00301209	0.163979
Gm22486+Ptcd3	ENSMUSG00000080465+ENSMUSG00000063884	E020	1.24e-05	0.00239513	0.164822
Fam120b	ENSMUSG00000014763	E001	2.76e-05	0.00462413	0.16493
Foxp1+Eif4e3+AC155839.1+Gm20696	ENSMUSG00000030067+ENSMUSG00000093661+ENSMUSG00000105902+ENSMUSG00000030068	E007	0.000250757	0.0269366	0.166178
Gmppb+Gm20529	ENSMUSG00000070284+ENSMUSG00000092218	E018	0.000390109	0.0379363	0.166441
Cacna2d1	ENSMUSG00000040118	E015	0.000422885	0.0403465	0.16671
Ap5m1	ENSMUSG00000036291	E002	0.000103075	0.0134332	0.167235
Fnbp4	ENSMUSG00000008200	E007	3.3e-05	0.00537007	0.168169
Cluap1+Naa60+Gm20695	ENSMUSG00000014232+ENSMUSG00000005982+ENSMUSG00000093575	E026	0.000182001	0.0209188	0.169026
Tubb5	ENSMUSG00000001525	E009	1.5e-05	0.0028158	0.169123
Aebp2	ENSMUSG00000030232	E020	3.07e-13	2.5e-10	0.169556
Pcdh1	ENSMUSG00000051375	E001	5.27e-08	1.89e-05	0.172183
Tssc4	ENSMUSG00000045752	E007	7.41e-05	0.0103082	0.172242
Fgfr1	ENSMUSG00000031565	E019	0.000116277	0.0148137	0.172338
Pank4	ENSMUSG00000029056	E002	0.000309053	0.0317957	0.172447
Nectin3	ENSMUSG00000022656	E016	1.93e-10	1.07e-07	0.173172
Tln2	ENSMUSG00000052698	E040	0.000355692	0.0353654	0.173749
Arrdc4	ENSMUSG00000042659	E008	5.88e-05	0.00851582	0.174592
E2f7	ENSMUSG00000020185	E010	0.000119112	0.0150959	0.174674
Scrn3	ENSMUSG00000008226	E012	7.97e-13	6.11e-10	0.17553
Ssr3	ENSMUSG00000027828	E004	0.000114893	0.0146636	0.175666
mt-Tw+mt-Nd2	ENSMUSG00000064346+ENSMUSG00000064345	E002	6.11e-09	2.64e-06	0.176189
Irf9+Rnf31	ENSMUSG00000002325+ENSMUSG00000047098	E006	0.000350408	0.0349981	0.176686
Tbc1d22b+Gm28052+Gm28043+Rnf8+Cmtr1	ENSMUSG00000042203+ENSMUSG00000099329+ENSMUSG00000098374+ENSMUSG00000090083+ENSMUSG00000024019	E032	5.72e-05	0.00832236	0.177152
Nmt2	ENSMUSG00000026643	E009	1.07e-06	0.000279396	0.177543
Abcc5	ENSMUSG00000022822	E053	0.000371817	0.0365946	0.177672
Foxp1+Eif4e3+AC155839.1+Gm20696	ENSMUSG00000030067+ENSMUSG00000093661+ENSMUSG00000105902+ENSMUSG00000030068	E019	0.000422925	0.0403465	0.177827
Gnao1	ENSMUSG00000031748	E029	0.00053425	0.047963	0.177967
Foxp1+Eif4e3+AC155839.1+Gm20696	ENSMUSG00000030067+ENSMUSG00000093661+ENSMUSG00000105902+ENSMUSG00000030068	E015	0.000113415	0.014522	0.178186
Arhgap29	ENSMUSG00000039831	E012	0.000440736	0.041509	0.178686
4833422C13Rik	ENSMUSG00000074782	E001	3.57e-05	0.00576477	0.179045
Camkk2	ENSMUSG00000029471	E033	0.000495194	0.0452306	0.180246
Best3	ENSMUSG00000020169	E003	0.000265598	0.0281846	0.180756
Utp14a	ENSMUSG00000063785	E009	1.92e-05	0.003445	0.181787
Hnrnpdl	ENSMUSG00000029328	E008	0.000407074	0.0390552	0.182132
Snord78+Mir5117+Snord47+Gas5+Gm23212+Snord80+Gm25789+Gm26224+Gm22357+Snord80+Gm22489	ENSMUSG00000077220+ENSMUSG00000065160+ENSMUSG00000064968+ENSMUSG00000053332+ENSMUSG00000084667+ENSMUSG00000065735+ENSMUSG00000065228+ENSMUSG00000064440+ENSMUSG00000064816+ENSMUSG00000105780+ENSMUSG00000080463	E040	1.51e-05	0.0028318	0.184794
Rab3ip	ENSMUSG00000064181	E003	2.59e-207	4.7e-203	0.18521
Iscu	ENSMUSG00000025825	E011	2.84e-05	0.00474071	0.185517
Eif4g1	ENSMUSG00000045983	E014	1.23e-06	0.000312483	0.185577
Cryzl1	ENSMUSG00000058240	E014	0.000453386	0.0423578	0.185985
Eif5a	ENSMUSG00000078812	E016	6.15e-05	0.00887293	0.187921
Mylk	ENSMUSG00000022836	E034	2.03e-09	9.6e-07	0.188247
Frs2	ENSMUSG00000020170	E005	3.51e-12	2.52e-09	0.188422
Slc6a8	ENSMUSG00000019558	E042	4.81e-22	8e-19	0.188441
0610037L13Rik	ENSMUSG00000028608	E036	1.46e-05	0.00274176	0.188491
Rbbp6	ENSMUSG00000030779	E006	0.000139786	0.0170059	0.188534
Mbnl1	ENSMUSG00000027763	E023	0.000137088	0.0167797	0.189019
Map7d1	ENSMUSG00000028849	E019	6.26e-06	0.00130493	0.189228
Rtkn	ENSMUSG00000034930	E006	9.22e-05	0.0122414	0.189856
Gm29253+Atg9a+Abcb6	ENSMUSG00000099519+ENSMUSG00000033124+ENSMUSG00000026198	E026	0.000265929	0.0282071	0.190126
5031425E22Rik	ENSMUSG00000073147	E014	0.000199882	0.0225165	0.190247
Ppm1b	ENSMUSG00000061130	E008	2.41e-06	0.00056497	0.19068
Cstf3	ENSMUSG00000027176	E004	6.89e-08	2.43e-05	0.190702
Lsm14b	ENSMUSG00000039108	E006	0.000396037	0.0383548	0.191283
Mef2b+Borcs8	ENSMUSG00000079033+ENSMUSG00000002345	E011	7.77e-06	0.00158539	0.191437
Tmem265+Srcap+Gm42715	ENSMUSG00000106715+ENSMUSG00000053877+ENSMUSG00000107023	E072	4.77e-06	0.00102738	0.192194
Casc3+Msl1	ENSMUSG00000078676+ENSMUSG00000052915	E008	1.04e-12	7.88e-10	0.192203
Mtor	ENSMUSG00000028991	E007	2.37e-06	0.000556776	0.192796
Dcaf8	ENSMUSG00000026554	E007	0.000559991	0.0495394	0.193131
Prmt6	ENSMUSG00000049300	E003	7.24e-13	5.59e-10	0.193499
Frs2	ENSMUSG00000020170	E004	1.33e-23	2.39e-20	0.193955
Armc8	ENSMUSG00000032468	E011	3.39e-08	1.26e-05	0.194409
Gpr137	ENSMUSG00000024958	E009	0.000409514	0.0392575	0.195115
Myo1b	ENSMUSG00000018417	E015	0.000298598	0.0309901	0.196072
Taf6l	ENSMUSG00000003680	E001	0.000177402	0.0205731	0.196663
Rpl34	ENSMUSG00000062006	E021	0.000127534	0.0158988	0.19717
Rbm14+Gm21992+Rbm4	ENSMUSG00000006456+ENSMUSG00000096370+ENSMUSG00000094936	E007	4.38e-11	2.68e-08	0.197482
Gm20537+Syncrip+Snx14	ENSMUSG00000092541+ENSMUSG00000032423+ENSMUSG00000032422	E024	5.8e-05	0.00843304	0.197841
Gm11696	ENSMUSG00000056687	E006	4.86e-05	0.00735829	0.197917
Nuf2	ENSMUSG00000026683	E020	0.000181171	0.0208464	0.197948
BC004004	ENSMUSG00000052712	E017	0.000131556	0.0162543	0.198003
Rbm14+Gm21992+Rbm4	ENSMUSG00000006456+ENSMUSG00000096370+ENSMUSG00000094936	E014	0.000388023	0.0377646	0.198389
Tmem141	ENSMUSG00000026939	E011	0.000544987	0.0485965	0.199318
Senp1	ENSMUSG00000033075	E030	9.96e-05	0.0130972	0.19952
Foxd2os	ENSMUSG00000085399	E001	8.11e-13	6.19e-10	0.199713
Ccdc174	ENSMUSG00000034083	E007	0.000564161	0.0498336	0.199788
Col16a1	ENSMUSG00000040690	E069	0.000141056	0.0171146	0.200463
Wbp1	ENSMUSG00000030035	E016	8.52e-08	2.95e-05	0.200709
Myo1b	ENSMUSG00000018417	E016	5.36e-05	0.00793762	0.201872
Foxp1+Eif4e3+AC155839.1+Gm20696	ENSMUSG00000030067+ENSMUSG00000093661+ENSMUSG00000105902+ENSMUSG00000030068	E008	3.6e-05	0.00579452	0.202001
Speg	ENSMUSG00000026207	E030	5.63e-05	0.00822776	0.202313
Frmd4a	ENSMUSG00000026657	E031	6.56e-05	0.00937822	0.202375
Sat1	ENSMUSG00000025283	E009	0.000440251	0.041509	0.202802
Mtor	ENSMUSG00000028991	E005	0.000102371	0.0133812	0.204407
0610037L13Rik	ENSMUSG00000028608	E035	0.000104823	0.0136138	0.204485
Ak1	ENSMUSG00000026817	E007	0.000185027	0.0211457	0.204812
Camk2d	ENSMUSG00000053819	E071	2.33e-05	0.00403352	0.205757
Galk2	ENSMUSG00000027207	E012	5.85e-06	0.00123129	0.205757
Puf60	ENSMUSG00000002524	E008	1.13e-08	4.66e-06	0.205777
Agfg1+Gm22396	ENSMUSG00000026159+ENSMUSG00000093782	E011	1.97e-07	6.19e-05	0.206528
Snora52+Rplp2	ENSMUSG00000064666+ENSMUSG00000025508	E005	0.000319615	0.0326688	0.207802
Ccdc73	ENSMUSG00000045106	E026	1.93e-05	0.00345941	0.208196
Mir6945+Pdlim7	ENSMUSG00000099096+ENSMUSG00000021493	E013	2.22e-12	1.62e-09	0.208253
Itgb1bp1	ENSMUSG00000062352	E017	0.00010307	0.0134332	0.20931
Napg	ENSMUSG00000024581	E025	1.81e-05	0.00328174	0.210179
Tmem79	ENSMUSG00000001420	E011	5.41e-05	0.00800088	0.210898
Mmp23	ENSMUSG00000029061	E013	0.000136328	0.0167127	0.211927
Lztfl1	ENSMUSG00000025245	E002	3.8e-05	0.00603264	0.211974
St7l	ENSMUSG00000045576	E002	0.00023003	0.0251215	0.212656
Ces1g	ENSMUSG00000057074	E003	2.91e-10	1.58e-07	0.212951
Pcnx3	ENSMUSG00000054874	E037	0.000487365	0.044684	0.21351
Frmd4a	ENSMUSG00000026657	E033	3.27e-05	0.0053189	0.213734
Ssh2	ENSMUSG00000037926	E025	1.55e-05	0.00289183	0.213984
Irf9+Rnf31	ENSMUSG00000002325+ENSMUSG00000047098	E011	1.37e-09	6.66e-07	0.214033
Chid1	ENSMUSG00000025512	E005	7.4e-20	1.09e-16	0.214292
Dcxr	ENSMUSG00000039450	E006	2.04e-06	0.000490911	0.21456
Mipol1+Prps1l3	ENSMUSG00000047022+ENSMUSG00000079104	E011	1.96e-05	0.00349157	0.21511
Brwd1	ENSMUSG00000022914	E061	0.000549056	0.0488465	0.215167
Eif4h	ENSMUSG00000040731	E005	1.16e-09	5.73e-07	0.21627
AI506816	ENSMUSG00000105987	E008	2.77e-07	8.4e-05	0.216718
Ehmt2	ENSMUSG00000013787	E018	1.19e-11	7.99e-09	0.218006
Akap13	ENSMUSG00000066406	E011	1.49e-07	4.82e-05	0.21884
Mtor	ENSMUSG00000028991	E008	6.37e-05	0.00915529	0.218862
Kdelc1+Tex30+Gm29247	ENSMUSG00000026047+ENSMUSG00000026049+ENSMUSG00000101104	E023	0.000394235	0.0382588	0.219216
Rpl34	ENSMUSG00000062006	E022	4.45e-05	0.00685062	0.219648
Htt	ENSMUSG00000029104	E074	5.64e-05	0.00823666	0.219767
Gapdh	ENSMUSG00000057666	E014	5.28e-07	0.000148914	0.219775
Rab3ip	ENSMUSG00000064181	E004	9.54e-208	1.88e-203	0.221368
Mdga1	ENSMUSG00000043557	E002	3.47e-06	0.00077733	0.221877
Mipol1+Prps1l3	ENSMUSG00000047022+ENSMUSG00000079104	E020	8.58e-05	0.0115657	0.222335
Usp48	ENSMUSG00000043411	E062	9.19e-08	3.17e-05	0.222378
Scp2	ENSMUSG00000028603	E015	5.25e-06	0.00111893	0.222736
Nfatc1	ENSMUSG00000033016	E001	1.53e-10	8.63e-08	0.223278
mt-Tw+mt-Nd2	ENSMUSG00000064346+ENSMUSG00000064345	E003	3.4e-11	2.12e-08	0.223588
Mtor	ENSMUSG00000028991	E003	3.59e-06	0.00080181	0.224042
Dlgap4	ENSMUSG00000061689	E043	1.14e-07	3.82e-05	0.224193
Lrrfip2	ENSMUSG00000032497	E039	6.2e-10	3.21e-07	0.22464
Pcnx3	ENSMUSG00000054874	E036	2.36e-05	0.00407141	0.225008
Tm2d3+Tarsl2	ENSMUSG00000078681+ENSMUSG00000030515	E035	0.000179103	0.0207093	0.225056
Gnao1	ENSMUSG00000031748	E025	3.98e-06	0.000877273	0.226148
Rbm14+Gm21992+Rbm4	ENSMUSG00000006456+ENSMUSG00000096370+ENSMUSG00000094936	E013	4.05e-05	0.00634776	0.226305
Mettl23+Mfsd11	ENSMUSG00000090266+ENSMUSG00000020818	E008	0.000229575	0.0250951	0.226518
Cluap1+Naa60+Gm20695	ENSMUSG00000014232+ENSMUSG00000005982+ENSMUSG00000093575	E025	2.1e-05	0.00368622	0.226934
Cstf3	ENSMUSG00000027176	E003	0.00051594	0.046692	0.227109
Klc1	ENSMUSG00000021288	E022	0.000354152	0.0352528	0.227187
Nrp2	ENSMUSG00000025969	E021	5.62e-06	0.00118866	0.227545
Mecom	ENSMUSG00000027684	E020	3e-07	8.99e-05	0.22763
Taf6l	ENSMUSG00000003680	E002	0.000276575	0.029179	0.227761
Bin1	ENSMUSG00000024381	E016	2.08e-08	8.05e-06	0.228488
Tulp4	ENSMUSG00000034377	E012	6.73e-05	0.00955882	0.22898
Frmd4a	ENSMUSG00000026657	E020	0.000465141	0.0430519	0.229757
Tulp4	ENSMUSG00000034377	E015	0.000169175	0.0198333	0.229792
Racgap1	ENSMUSG00000023015	E041	3.28e-15	3.28e-12	0.229951
Dbndd2+Gm20458+Sys1	ENSMUSG00000017734+ENSMUSG00000090996+ENSMUSG00000045503	E029	1.05e-12	7.91e-10	0.230061
Rab3ip	ENSMUSG00000064181	E005	3.94e-197	6.64e-193	0.230125
Gm25184+Tpd52l2	ENSMUSG00000088378+ENSMUSG00000000827	E021	4.55e-05	0.00695557	0.231287
Frk	ENSMUSG00000019779	E007	2.31e-05	0.00399526	0.231474
Hnrnpa1	ENSMUSG00000046434	E008	6.22e-06	0.00129816	0.231661
Wdr33	ENSMUSG00000024400	E001	8.13e-07	0.000217918	0.231664
Rab3ip	ENSMUSG00000064181	E006	6.62e-113	6.25e-109	0.231828
Rhot2+Gm20683+Rhbdl1+Wdr90	ENSMUSG00000025733+ENSMUSG00000093593+ENSMUSG00000025735+ENSMUSG00000073434	E092	0.000145801	0.0175729	0.233743
Trim24	ENSMUSG00000029833	E007	9.48e-05	0.0125523	0.234368
Shc1	ENSMUSG00000042626	E009	5e-09	2.19e-06	0.234747
Vps51+Gm28374+Tm7sf2+Zfpl1	ENSMUSG00000024797+ENSMUSG00000100621+ENSMUSG00000024799+ENSMUSG00000024792	E068	2.33e-11	1.48e-08	0.235012
Zzef1	ENSMUSG00000055670	E022	0.000177224	0.0205657	0.235137
Frmd4a	ENSMUSG00000026657	E032	1.09e-06	0.000282383	0.235405
Cdc25b	ENSMUSG00000027330	E012	3.01e-05	0.00495994	0.235705
Cyhr1	ENSMUSG00000053929	E008	5.52e-05	0.0081028	0.235749
Rps9	ENSMUSG00000006333	E004	2.89e-05	0.00480848	0.236349
Dclk1	ENSMUSG00000027797	E019	7.8e-19	1.06e-15	0.236366
Txndc11	ENSMUSG00000022498	E009	1.93e-11	1.24e-08	0.23649
Rpl38	ENSMUSG00000057322	E007	3.72e-06	0.000826288	0.236684
Col6a3	ENSMUSG00000048126	E051	3.8e-08	1.4e-05	0.237138
Nxf1	ENSMUSG00000010097	E018	1.71e-07	5.43e-05	0.237412
Minos1	ENSMUSG00000050608	E001	5.12e-05	0.00763448	0.237719
Rbm14+Gm21992+Rbm4	ENSMUSG00000006456+ENSMUSG00000096370+ENSMUSG00000094936	E006	4.12e-05	0.00643659	0.237918
Rhot2+Gm20683+Rhbdl1+Wdr90	ENSMUSG00000025733+ENSMUSG00000093593+ENSMUSG00000025735+ENSMUSG00000073434	E096	0.000166547	0.0196324	0.238172
C1ra	ENSMUSG00000055172	E002	6.31e-06	0.00131356	0.238683
Gsn	ENSMUSG00000026879	E011	2.3e-19	3.25e-16	0.239272
Ece2	ENSMUSG00000022842	E016	1.91e-06	0.000463254	0.239345
E2f7	ENSMUSG00000020185	E008	0.000381917	0.0373396	0.239468
Mndal+Ifi203	ENSMUSG00000090272+ENSMUSG00000039997	E011	0.000441165	0.0415329	0.239611
Smtn	ENSMUSG00000020439	E028	0.000456411	0.0425105	0.239897
Eif4g1	ENSMUSG00000045983	E013	0.000235914	0.0256337	0.240229
Serpinh1	ENSMUSG00000070436	E011	4.37e-20	6.44e-17	0.240383
Rpl31	ENSMUSG00000073702	E001	2.53e-05	0.00431869	0.240499
Cpsf6	ENSMUSG00000055531	E008	9.35e-05	0.0123897	0.241047
Clcf1	ENSMUSG00000040663	E007	3.96e-05	0.0062426	0.242371
Scp2	ENSMUSG00000028603	E014	0.000124057	0.0155475	0.242457
Layn	ENSMUSG00000060594	E007	0.000447649	0.0419791	0.242598
Ptpn2	ENSMUSG00000024539	E003	0.000210532	0.023492	0.243013
Rbm39	ENSMUSG00000027620	E048	5.39e-05	0.00797373	0.243169
Rhot2+Gm20683+Rhbdl1+Wdr90	ENSMUSG00000025733+ENSMUSG00000093593+ENSMUSG00000025735+ENSMUSG00000073434	E086	3.7e-05	0.00592692	0.243478
Dzip1	ENSMUSG00000042156	E016	0.000411398	0.0393901	0.243498
Rps9	ENSMUSG00000006333	E003	0.000407419	0.0390725	0.244244
Nisch	ENSMUSG00000021910	E032	0.00046148	0.0428313	0.244435
Orai2	ENSMUSG00000039747	E009	0.000338245	0.0340845	0.244891
Gigyf1	ENSMUSG00000029714	E008	0.000436734	0.0412968	0.244917
Dnpep	ENSMUSG00000026209	E029	2.74e-06	0.000628206	0.24501
Tpd52	ENSMUSG00000027506	E003	7.47e-08	2.62e-05	0.245389
Rab3ip	ENSMUSG00000064181	E007	1.15e-96	9.73e-93	0.245465
Ift52	ENSMUSG00000017858	E003	0.000227032	0.0248754	0.245495
Myc	ENSMUSG00000022346	E002	6.78e-05	0.00962738	0.245816
Cic	ENSMUSG00000005442	E004	1.72e-11	1.12e-08	0.246191
Dbndd2+Gm20458+Sys1	ENSMUSG00000017734+ENSMUSG00000090996+ENSMUSG00000045503	E028	5.09e-26	1.08e-22	0.246401
Agfg1+Gm22396	ENSMUSG00000026159+ENSMUSG00000093782	E010	5.96e-11	3.56e-08	0.246987
Dnm2	ENSMUSG00000033335	E024	1.18e-08	4.88e-06	0.247337
Fgf2+Bbs12+Gm43439	ENSMUSG00000037225+ENSMUSG00000051444+ENSMUSG00000106407	E005	1.09e-27	2.47e-24	0.247635
Smtn	ENSMUSG00000020439	E029	1.36e-05	0.00259651	0.24794
Arl14ep	ENSMUSG00000027122	E003	0.00019215	0.021791	0.248195
Prdm11	ENSMUSG00000075028	E001	9.96e-09	4.16e-06	0.248331
Mre11a	ENSMUSG00000031928	E003	0.000312331	0.032105	0.248408
Akap13	ENSMUSG00000066406	E012	4.57e-07	0.000131032	0.248788
Mcee	ENSMUSG00000033429	E004	5.59e-05	0.00818338	0.249482
Srsf3	ENSMUSG00000071172	E008	0.000201531	0.0226806	0.249521
Trrap	ENSMUSG00000045482	E008	4.57e-06	0.000990809	0.24956
Tmem201	ENSMUSG00000044700	E008	1.5e-11	9.93e-09	0.250958
Speg	ENSMUSG00000026207	E032	2.01e-08	7.84e-06	0.251437
Txndc11	ENSMUSG00000022498	E012	5.39e-06	0.00114695	0.252079
Esd	ENSMUSG00000021996	E003	2.73e-07	8.31e-05	0.252336
Ece2	ENSMUSG00000022842	E015	6.61e-08	2.33e-05	0.252537
Cyhr1	ENSMUSG00000053929	E007	2.08e-08	8.05e-06	0.252575
Mxi1	ENSMUSG00000025025	E004	0.000176209	0.020485	0.252639
3110002H16Rik	ENSMUSG00000024410	E004	2.35e-07	7.23e-05	0.252729
Srsf3	ENSMUSG00000071172	E009	9.61e-05	0.0126977	0.252863
2017-09-09	ENSMUSG00000059248	E003	1.46e-05	0.00275256	0.2529
Lancl2	ENSMUSG00000062190	E002	3.77e-05	0.00599941	0.253975
Mipol1+Prps1l3	ENSMUSG00000047022+ENSMUSG00000079104	E014	5.57e-07	0.000155459	0.254447
Uba3	ENSMUSG00000030061	E022	0.000265393	0.0281846	0.254523
Cdadc1	ENSMUSG00000021982	E013	6.69e-05	0.00952778	0.25485
Gapdh	ENSMUSG00000057666	E033	7.87e-07	0.00021164	0.255056
Ankrd27	ENSMUSG00000034867	E023	7.42e-05	0.0103137	0.255772
Pitpnm2	ENSMUSG00000029406	E017	0.000380695	0.0373035	0.256239
Tm2d3+Tarsl2	ENSMUSG00000078681+ENSMUSG00000030515	E034	0.00036389	0.0359493	0.256538
Gm17354	ENSMUSG00000091985	E001	0.000423309	0.0403506	0.256693
Rpl31	ENSMUSG00000073702	E005	2.5e-08	9.61e-06	0.256895
Lsm2	ENSMUSG00000007050	E010	0.000297828	0.0309238	0.257216
St6galnac4	ENSMUSG00000079442	E003	2.31e-06	0.000545408	0.257281
Fbln2	ENSMUSG00000064080	E017	5.53e-06	0.00117417	0.257526
Eef1d	ENSMUSG00000055762	E017	0.000159119	0.0188793	0.257958
Fdps+Gm43738+Rusc1	ENSMUSG00000059743+ENSMUSG00000105204+ENSMUSG00000041263	E050	1.93e-06	0.000466867	0.258103
Ubr2	ENSMUSG00000023977	E038	0.000150405	0.0180642	0.259136
Zfp655	ENSMUSG00000007812	E012	0.000217217	0.0240903	0.259464
Slc39a13	ENSMUSG00000002105	E026	2.77e-05	0.00463686	0.260171
Iqcb1	ENSMUSG00000022837	E026	0.000169634	0.0198549	0.260264
Gm21985+Slc12a6+Katnbl1	ENSMUSG00000096764+ENSMUSG00000027130+ENSMUSG00000027132	E037	0.000460267	0.0427853	0.260773
Scmh1	ENSMUSG00000000085	E027	4.92e-05	0.00742445	0.260815
Mthfr	ENSMUSG00000029009	E007	0.000119594	0.0151408	0.260858
Trim46	ENSMUSG00000042766	E004	0.000555171	0.0492792	0.261777
Pcnx	ENSMUSG00000021140	E005	0.000312977	0.0321527	0.261969
Racgap1	ENSMUSG00000023015	E040	5.43e-13	4.24e-10	0.262147
Pcf11	ENSMUSG00000041328	E023	1.01e-05	0.00200301	0.262148
Hip1	ENSMUSG00000039959	E003	7.68e-06	0.00157151	0.26215
Adamtsl5	ENSMUSG00000043822	E015	4.23e-06	0.000928199	0.262271
Nop16	ENSMUSG00000025869	E002	0.000463462	0.0429639	0.26366
Hmga1	ENSMUSG00000046711	E003	3.74e-05	0.00596577	0.264172
Zmym3	ENSMUSG00000031310	E043	3.68e-05	0.00590031	0.264269
Gm14418	ENSMUSG00000078867	E003	3.32e-07	9.89e-05	0.264779
Fgfr1	ENSMUSG00000031565	E018	0.00027161	0.028758	0.265245
Pcdh7	ENSMUSG00000029108	E018	0.000563192	0.0497852	0.266181
Txndc11	ENSMUSG00000022498	E010	0.000476147	0.0438471	0.266336
Sars	ENSMUSG00000068739	E004	4.17e-08	1.52e-05	0.266987
Cpsf6	ENSMUSG00000055531	E001	2.31e-60	1.3e-56	0.267758
Mipol1+Prps1l3	ENSMUSG00000047022+ENSMUSG00000079104	E027	3.94e-06	0.000869597	0.268121
Ddx39	ENSMUSG00000005481	E013	0.000283353	0.0297611	0.268897
Dbndd2+Gm20458+Sys1	ENSMUSG00000017734+ENSMUSG00000090996+ENSMUSG00000045503	E027	3.84e-18	5.06e-15	0.270044
Etohi1	ENSMUSG00000074519	E005	2.01e-08	7.85e-06	0.270556
Mfge8	ENSMUSG00000030605	E016	4.58e-13	3.67e-10	0.270873
Rbm14+Gm21992+Rbm4	ENSMUSG00000006456+ENSMUSG00000096370+ENSMUSG00000094936	E015	1.05e-05	0.00205443	0.271532
Rbm14+Gm21992+Rbm4	ENSMUSG00000006456+ENSMUSG00000096370+ENSMUSG00000094936	E016	6.9e-06	0.00142321	0.271585
Obsl1	ENSMUSG00000026211	E033	1.11e-08	4.6e-06	0.272194
Noct	ENSMUSG00000023087	E005	3e-08	1.13e-05	0.272346
Scmh1	ENSMUSG00000000085	E025	1.89e-05	0.00340454	0.272731
Iws1	ENSMUSG00000024384	E001	0.000247815	0.0266935	0.272915
Gsn	ENSMUSG00000026879	E010	9.09e-25	1.82e-21	0.273034
Gm15473	ENSMUSG00000084772	E002	6.5e-09	2.79e-06	0.273331
Lpp	ENSMUSG00000033306	E002	0.000307626	0.0316903	0.274579
Mipol1+Prps1l3	ENSMUSG00000047022+ENSMUSG00000079104	E017	2.82e-08	1.07e-05	0.275347
Mir21a+Vmp1	ENSMUSG00000065455+ENSMUSG00000018171	E013	4.72e-13	3.77e-10	0.276131
Myo5a	ENSMUSG00000034593	E051	0.000361568	0.0357798	0.277902
Dido1	ENSMUSG00000038914	E016	1.72e-14	1.6e-11	0.278584
Pcnx4	ENSMUSG00000034501	E001	0.000191589	0.0217483	0.278709
Osbpl9	ENSMUSG00000028559	E054	0.000180812	0.0208243	0.279381
Lrrfip1	ENSMUSG00000026305	E024	3.79e-08	1.4e-05	0.27956
Nfatc1	ENSMUSG00000033016	E003	1.06e-07	3.59e-05	0.279688
Cpsf6	ENSMUSG00000055531	E003	8.61e-89	6.78e-85	0.280318
Mamdc4+Phpt1	ENSMUSG00000026941+ENSMUSG00000036504	E046	8.61e-05	0.0115962	0.280382
Dnajc4	ENSMUSG00000024963	E008	1.83e-05	0.00331086	0.282193
Tpm2	ENSMUSG00000028464	E003	1.91e-05	0.00342679	0.283654
Dync1i2	ENSMUSG00000027012	E010	9.14e-07	0.000241974	0.284104
Rint1	ENSMUSG00000028999	E006	0.00029276	0.0305425	0.285412
Dlgap4	ENSMUSG00000061689	E040	6.27e-07	0.000171996	0.285766
Csnk1a1	ENSMUSG00000024576	E012	2.97e-05	0.00492222	0.286316
Rbm14+Gm21992+Rbm4	ENSMUSG00000006456+ENSMUSG00000096370+ENSMUSG00000094936	E010	0.00017577	0.020444	0.287757
Gm13727+Cwc22	ENSMUSG00000087353+ENSMUSG00000027014	E040	0.000541279	0.0484651	0.288106
Tulp4	ENSMUSG00000034377	E013	8.88e-07	0.000236066	0.288638
Ptpdc1	ENSMUSG00000038042	E008	0.000541792	0.0484743	0.288684
Maged2	ENSMUSG00000025268	E034	6.02e-14	5.27e-11	0.289083
Scmh1	ENSMUSG00000000085	E026	1.32e-08	5.39e-06	0.289418
Vcam1	ENSMUSG00000027962	E008	5.83e-08	2.08e-05	0.290842
Fam49b	ENSMUSG00000022378	E001	2.08e-05	0.0036482	0.290909
Prrc2b	ENSMUSG00000039262	E050	7.79e-05	0.0106956	0.291866
Zmym6+Gm12942	ENSMUSG00000042408+ENSMUSG00000070737	E033	3.51e-08	1.3e-05	0.29313
Slc35e2	ENSMUSG00000042202	E018	0.000102408	0.0133812	0.293149
Fam220a	ENSMUSG00000083012	E008	0.000264795	0.02815	0.29321
Scmh1	ENSMUSG00000000085	E024	4.79e-06	0.0010297	0.29351
Gm28285+Snora74a+Mir1949+Mir1949+AC121821.1+Matr3+Snhg4	ENSMUSG00000099703+ENSMUSG00000065649+ENSMUSG00000088059+ENSMUSG00000105743+ENSMUSG00000104863+ENSMUSG00000037236+ENSMUSG00000097769	E028	5.14e-25	1.04e-21	0.293511
Rtn4	ENSMUSG00000020458	E007	1.65e-32	4.54e-29	0.293647
Fxyd5+Mir7050	ENSMUSG00000009687+ENSMUSG00000098783	E036	0.000406299	0.0390358	0.293882
Slc46a1	ENSMUSG00000020829	E003	7.37e-11	4.33e-08	0.294694
Irf5	ENSMUSG00000029771	E011	0.000324409	0.0330016	0.294882
Ccnl1	ENSMUSG00000027829	E016	7.11e-06	0.00146539	0.295068
Acin1	ENSMUSG00000022185	E038	0.000385294	0.0376173	0.295508
Ralgps2	ENSMUSG00000026594	E005	9.43e-06	0.00187789	0.295756
Wdr12	ENSMUSG00000026019	E028	5.57e-06	0.00118042	0.296611
Dbf4	ENSMUSG00000002297	E008	0.000543569	0.0485965	0.296978
4933434E20Rik	ENSMUSG00000027942	E021	3.46e-10	1.86e-07	0.296986
Taf5	ENSMUSG00000025049	E001	1.07e-05	0.00208835	0.29738
Dbndd2+Gm20458+Sys1	ENSMUSG00000017734+ENSMUSG00000090996+ENSMUSG00000045503	E030	1.23e-42	4.39e-39	0.299412
Tcp11l1	ENSMUSG00000027175	E015	0.000477634	0.0439498	0.299897
Egfl8+Ppt2+Gm20460	ENSMUSG00000015467+ENSMUSG00000015474+ENSMUSG00000092176	E056	0.0001775	0.0205744	0.300776
Anxa1	ENSMUSG00000024659	E026	1.13e-06	0.000291216	0.301115
Ak6+Taf9	ENSMUSG00000078941+ENSMUSG00000052293	E009	0.000104317	0.013563	0.301661
Kat8	ENSMUSG00000030801	E005	2.99e-05	0.0049425	0.301968
Ubxn2b	ENSMUSG00000028243	E006	0.000220474	0.0244168	0.30206
Midn	ENSMUSG00000035621	E012	4.5e-10	2.39e-07	0.302394
Zfp655	ENSMUSG00000007812	E010	4.5e-05	0.00691081	0.302858
Cxcl12	ENSMUSG00000061353	E009	2.77e-09	1.27e-06	0.303249
Cic	ENSMUSG00000005442	E003	7e-05	0.00987521	0.30346
Ece2	ENSMUSG00000022842	E017	5.86e-05	0.00850516	0.303973
Rfc5	ENSMUSG00000029363	E018	1.85e-05	0.00335346	0.304004
Fam198b	ENSMUSG00000027955	E003	1.51e-06	0.000376887	0.30461
Rcn2	ENSMUSG00000032320	E007	3.73e-05	0.0059625	0.306397
Midn	ENSMUSG00000035621	E014	0.000133903	0.0164614	0.307238
Gsn	ENSMUSG00000026879	E003	0.000429189	0.0407465	0.307726
Klhl22	ENSMUSG00000022750	E017	4.04e-09	1.79e-06	0.307773
Trmt61a	ENSMUSG00000060950	E002	1.74e-10	9.73e-08	0.30817
Cask	ENSMUSG00000031012	E014	0.000280618	0.0295133	0.308815
Rint1	ENSMUSG00000028999	E008	4.85e-06	0.00104057	0.309056
Vwa1	ENSMUSG00000042116	E001	2.78e-13	2.29e-10	0.309557
Wbp1l	ENSMUSG00000047731	E009	0.000273999	0.028959	0.31085
Bnip2	ENSMUSG00000011958	E022	6.35e-09	2.73e-06	0.311012
Zfp882+Zfp617	ENSMUSG00000089857+ENSMUSG00000066880	E009	7.98e-05	0.0108962	0.311145
Ppp3cb	ENSMUSG00000021816	E005	0.000362289	0.0358171	0.311191
Midn	ENSMUSG00000035621	E013	3.76e-05	0.00598352	0.31168
Stim1	ENSMUSG00000030987	E021	0.000421007	0.0402286	0.312401
3110062M04Rik	ENSMUSG00000046806	E011	8.67e-14	7.47e-11	0.312941
Rnf219	ENSMUSG00000022120	E006	5.79e-05	0.008424	0.313671
Fam160a1+Arfip1+Glt28d2+Gm37240	ENSMUSG00000051000+ENSMUSG00000074513+ENSMUSG00000031286+ENSMUSG00000102805	E022	1.45e-10	8.2e-08	0.314997
Chid1	ENSMUSG00000025512	E003	1.4e-12	1.05e-09	0.315495
Cnep1r1	ENSMUSG00000036810	E009	5.42e-05	0.00801206	0.316563
Fam20c	ENSMUSG00000025854	E001	2.17e-13	1.8e-10	0.316866
Ccdc73	ENSMUSG00000045106	E025	1.44e-05	0.00272365	0.317415
Rhbdd2	ENSMUSG00000039917	E012	0.000373433	0.0367384	0.317746
Hnrnpa2b1	ENSMUSG00000004980	E032	1.11e-13	9.53e-11	0.318065
Ghitm	ENSMUSG00000041028	E009	0.000319946	0.0326743	0.318302
Ebf1	ENSMUSG00000057098	E001	0.000127041	0.0158541	0.319334
Brd4	ENSMUSG00000024002	E010	1.81e-16	1.99e-13	0.319392
Mrpl38	ENSMUSG00000020775	E014	1.08e-19	1.55e-16	0.320405
Mir3112+Cstf2	ENSMUSG00000093172+ENSMUSG00000031256	E028	2.61e-06	0.00060528	0.321948
Tor1b	ENSMUSG00000026848	E006	1.02e-05	0.00200972	0.322954
Cyb5r1	ENSMUSG00000026456	E009	1.49e-06	0.000371066	0.324092
RP23-103E11.7+Zfp787	ENSMUSG00000108894+ENSMUSG00000046792	E007	1.49e-06	0.000372754	0.324453
Serpina3i	ENSMUSG00000079014	E002	4.33e-06	0.000947966	0.324676
Cnep1r1	ENSMUSG00000036810	E015	8.66e-05	0.0116294	0.326054
Slc26a6	ENSMUSG00000023259	E010	0.000153516	0.0183715	0.326254
Rbbp6	ENSMUSG00000030779	E004	1.14e-11	7.71e-09	0.327088
Macf1	ENSMUSG00000028649	E098	1.96e-05	0.00348772	0.327675
Psip1	ENSMUSG00000028484	E012	1.68e-07	5.36e-05	0.327873
Rhot2+Gm20683+Rhbdl1+Wdr90	ENSMUSG00000025733+ENSMUSG00000093593+ENSMUSG00000025735+ENSMUSG00000073434	E108	5.11e-05	0.00763404	0.328287
Gm44790+C87436+Tia1	ENSMUSG00000107539+ENSMUSG00000046679+ENSMUSG00000071337	E012	0.000366269	0.0361238	0.329618
Scmh1	ENSMUSG00000000085	E020	2.06e-07	6.45e-05	0.329658
Nfyb	ENSMUSG00000020248	E022	0.000494019	0.0451408	0.329958
Elf2	ENSMUSG00000037174	E031	2.26e-05	0.00392159	0.330344
Gm4673	ENSMUSG00000097750	E004	0.00011632	0.0148137	0.330796
Cald1	ENSMUSG00000029761	E026	5.73e-32	1.56e-28	0.332107
RP23-328F3.4	ENSMUSG00000109946	E003	3.26e-05	0.0053189	0.333044
Zfp646	ENSMUSG00000049739	E010	4.31e-05	0.00668895	0.333959
Ncl+Snora75+Gm24148+Mir3535	ENSMUSG00000026234+ENSMUSG00000064837+ENSMUSG00000064696+ENSMUSG00000104627	E033	0.000326545	0.0331333	0.335305
Nup107	ENSMUSG00000052798	E031	1.9e-05	0.0034141	0.335567
Itpr2	ENSMUSG00000030287	E032	0.000351533	0.0350511	0.33655
Cald1	ENSMUSG00000029761	E025	5.79e-19	8e-16	0.336749
Josd2	ENSMUSG00000038695	E021	0.000297657	0.0309196	0.33755
Mipol1+Prps1l3	ENSMUSG00000047022+ENSMUSG00000079104	E028	1.37e-09	6.66e-07	0.33762
RP23-220F20.4+RP23-220F20.2+Mmd	ENSMUSG00000109967+ENSMUSG00000110344+ENSMUSG00000003948	E013	1.55e-07	4.99e-05	0.338311
Gm28285+Snora74a+Mir1949+Mir1949+AC121821.1+Matr3+Snhg4	ENSMUSG00000099703+ENSMUSG00000065649+ENSMUSG00000088059+ENSMUSG00000105743+ENSMUSG00000104863+ENSMUSG00000037236+ENSMUSG00000097769	E024	7.35e-32	1.97e-28	0.338587
Agfg1+Gm22396	ENSMUSG00000026159+ENSMUSG00000093782	E008	1.35e-06	0.000341615	0.338741
1600012H06Rik	ENSMUSG00000050088	E005	5.29e-07	0.000148914	0.339511
Ece2	ENSMUSG00000022842	E013	7.86e-05	0.0107763	0.340007
Stx8	ENSMUSG00000020903	E013	3.13e-05	0.0051234	0.341433
Gm14005	ENSMUSG00000074813	E016	3.78e-07	0.000110698	0.341443
Clstn1	ENSMUSG00000039953	E005	5.9e-09	2.57e-06	0.34151
Tpm2	ENSMUSG00000028464	E005	2.07e-07	6.45e-05	0.342071
Ciz1	ENSMUSG00000039205	E007	3.54e-05	0.00572297	0.342495
Pif1	ENSMUSG00000041064	E009	0.000381721	0.0373359	0.343118
Scmh1	ENSMUSG00000000085	E021	5.65e-14	4.96e-11	0.343327
Rassf2	ENSMUSG00000027339	E012	6.93e-05	0.00978723	0.345419
Cdc25b	ENSMUSG00000027330	E013	0.000132824	0.0163852	0.346228
Hip1r+Gm37939	ENSMUSG00000000915+ENSMUSG00000102725	E027	0.000336713	0.0339607	0.346318
Mipol1+Prps1l3	ENSMUSG00000047022+ENSMUSG00000079104	E012	2.84e-09	1.3e-06	0.346526
Cpsf6	ENSMUSG00000055531	E005	0.000162909	0.0192517	0.347828
Tsc22d3	ENSMUSG00000031431	E007	0.000381193	0.0373152	0.348025
Suv420h1	ENSMUSG00000045098	E036	0.000427929	0.0406596	0.349242
Gsto2	ENSMUSG00000025069	E006	0.000545884	0.0486376	0.349321
Pgk1	ENSMUSG00000062070	E001	2.35e-06	0.00055416	0.349924
Gm28285+Snora74a+Mir1949+Mir1949+AC121821.1+Matr3+Snhg4	ENSMUSG00000099703+ENSMUSG00000065649+ENSMUSG00000088059+ENSMUSG00000105743+ENSMUSG00000104863+ENSMUSG00000037236+ENSMUSG00000097769	E018	2.29e-41	7.94e-38	0.350058
Fam160a1+Arfip1+Glt28d2+Gm37240	ENSMUSG00000051000+ENSMUSG00000074513+ENSMUSG00000031286+ENSMUSG00000102805	E030	9.14e-07	0.000241974	0.350942
Kars	ENSMUSG00000031948	E019	3.81e-05	0.00604519	0.351697
Ino80e	ENSMUSG00000030689	E027	0.000272189	0.0288064	0.35197
Gm42936+D5Ertd579e+Tbc1d14	ENSMUSG00000106797+ENSMUSG00000029190+ENSMUSG00000029192	E081	1.55e-05	0.00288362	0.352143
Snhg17+Gm24411+Gm23925+Gm26003+Gm23925	ENSMUSG00000085385+ENSMUSG00000065362+ENSMUSG00000100992+ENSMUSG00000064995+ENSMUSG00000064405	E011	0.000268758	0.0284816	0.352427
Dync1i2	ENSMUSG00000027012	E009	1.77e-05	0.00321873	0.353154
Rhot2+Gm20683+Rhbdl1+Wdr90	ENSMUSG00000025733+ENSMUSG00000093593+ENSMUSG00000025735+ENSMUSG00000073434	E101	1.84e-07	5.8e-05	0.353195
1110065P20Rik	ENSMUSG00000078570	E006	5.89e-08	2.1e-05	0.355295
Sec16a	ENSMUSG00000026924	E007	0.000122208	0.0153811	0.355694
Acin1	ENSMUSG00000022185	E030	2.87e-06	0.000654697	0.356028
Mipol1+Prps1l3	ENSMUSG00000047022+ENSMUSG00000079104	E032	9.71e-06	0.00192686	0.35608
Fance	ENSMUSG00000007570	E034	1.76e-05	0.00321594	0.356542
Lcor	ENSMUSG00000025019	E004	0.000321456	0.0327957	0.357081
Scrn3	ENSMUSG00000008226	E011	3.64e-05	0.00585202	0.357566
Gm28285+Snora74a+Mir1949+Mir1949+AC121821.1+Matr3+Snhg4	ENSMUSG00000099703+ENSMUSG00000065649+ENSMUSG00000088059+ENSMUSG00000105743+ENSMUSG00000104863+ENSMUSG00000037236+ENSMUSG00000097769	E008	7.68e-07	0.000206933	0.357642
Srsf3	ENSMUSG00000071172	E006	8.29e-20	1.21e-16	0.358092
Prpf31	ENSMUSG00000008373	E008	1.03e-23	1.87e-20	0.358458
6330408A02Rik	ENSMUSG00000070814	E010	0.000156602	0.0186746	0.358736
Dbndd2+Gm20458+Sys1	ENSMUSG00000017734+ENSMUSG00000090996+ENSMUSG00000045503	E031	4.08e-21	6.42e-18	0.358832
Adamtsl5	ENSMUSG00000043822	E013	2.61e-07	7.98e-05	0.358966
H2afy	ENSMUSG00000015937	E007	1.7e-16	1.88e-13	0.360873
Gm28285+Snora74a+Mir1949+Mir1949+AC121821.1+Matr3+Snhg4	ENSMUSG00000099703+ENSMUSG00000065649+ENSMUSG00000088059+ENSMUSG00000105743+ENSMUSG00000104863+ENSMUSG00000037236+ENSMUSG00000097769	E026	1.19e-14	1.12e-11	0.361668
Gm28285+Snora74a+Mir1949+Mir1949+AC121821.1+Matr3+Snhg4	ENSMUSG00000099703+ENSMUSG00000065649+ENSMUSG00000088059+ENSMUSG00000105743+ENSMUSG00000104863+ENSMUSG00000037236+ENSMUSG00000097769	E025	4.86e-28	1.14e-24	0.36174
Scmh1	ENSMUSG00000000085	E019	7.68e-13	5.91e-10	0.362483
Max	ENSMUSG00000059436	E004	6.77e-06	0.00139931	0.36294
Opn3+Chml	ENSMUSG00000026525+ENSMUSG00000078185	E001	1.6e-06	0.000395792	0.363741
Gm20499+2610524H06Rik+1500011B03Rik	ENSMUSG00000092252+ENSMUSG00000092486+ENSMUSG00000072694	E006	2.13e-45	8.51e-42	0.363777
Gm25951+Rcc2	ENSMUSG00000093071+ENSMUSG00000040945	E002	9.53e-08	3.26e-05	0.365179
Zfp655	ENSMUSG00000007812	E011	1.94e-08	7.63e-06	0.365797
Cux1	ENSMUSG00000029705	E039	9.96e-05	0.0130972	0.367488
Nfix	ENSMUSG00000001911	E026	9.24e-06	0.0018419	0.36797
Pdrg1	ENSMUSG00000027472	E013	1.45e-07	4.7e-05	0.368848
Nol4	ENSMUSG00000041923	E018	0.000304632	0.0315056	0.368966
Zfp655	ENSMUSG00000007812	E009	0.000103841	0.0135086	0.369176
Tmbim6	ENSMUSG00000023010	E004	2.18e-05	0.00380562	0.370865
Poglut1	ENSMUSG00000034064	E017	2.35e-08	9.06e-06	0.371329
Cyb5a	ENSMUSG00000024646	E002	0.000132208	0.0163264	0.37138
Fubp1	ENSMUSG00000028034	E011	1.68e-07	5.36e-05	0.371991
Mid1	ENSMUSG00000035299	E001	0.000302579	0.0313207	0.374921
Eif5a	ENSMUSG00000078812	E017	1.83e-09	8.77e-07	0.376536
Gm28285+Snora74a+Mir1949+Mir1949+AC121821.1+Matr3+Snhg4	ENSMUSG00000099703+ENSMUSG00000065649+ENSMUSG00000088059+ENSMUSG00000105743+ENSMUSG00000104863+ENSMUSG00000037236+ENSMUSG00000097769	E007	0.00010629	0.0137288	0.377229
Rhot2+Gm20683+Rhbdl1+Wdr90	ENSMUSG00000025733+ENSMUSG00000093593+ENSMUSG00000025735+ENSMUSG00000073434	E133	0.00044695	0.0419477	0.377797
Cav2	ENSMUSG00000000058	E005	0.000172873	0.0201767	0.377816
Ece2	ENSMUSG00000022842	E018	0.000226524	0.0248546	0.377967
Dlgap4	ENSMUSG00000061689	E041	0.000292701	0.0305425	0.379057
Ift20	ENSMUSG00000001105	E011	1.46e-06	0.000365686	0.379588
Gm28285+Snora74a+Mir1949+Mir1949+AC121821.1+Matr3+Snhg4	ENSMUSG00000099703+ENSMUSG00000065649+ENSMUSG00000088059+ENSMUSG00000105743+ENSMUSG00000104863+ENSMUSG00000037236+ENSMUSG00000097769	E010	3.95e-13	3.19e-10	0.380083
Gm28285+Snora74a+Mir1949+Mir1949+AC121821.1+Matr3+Snhg4	ENSMUSG00000099703+ENSMUSG00000065649+ENSMUSG00000088059+ENSMUSG00000105743+ENSMUSG00000104863+ENSMUSG00000037236+ENSMUSG00000097769	E027	1.74e-14	1.61e-11	0.380329
Nxf1	ENSMUSG00000010097	E017	2.05e-06	0.000492441	0.38147
Ncor2	ENSMUSG00000029478	E009	1.33e-06	0.000338209	0.383188
Far2	ENSMUSG00000030303	E017	6.39e-06	0.00132886	0.383596
Whsc1	ENSMUSG00000057406	E018	4.02e-08	1.48e-05	0.383823
Zfp248	ENSMUSG00000030145	E018	2.59e-05	0.00439613	0.384122
Cdhr4+Ip6k1+Uba7+Gm20661+Gm20662	ENSMUSG00000032595+ENSMUSG00000032594+ENSMUSG00000032596+ENSMUSG00000079323+ENSMUSG00000093456	E151	0.0001096	0.0140871	0.3851
Mipol1+Prps1l3	ENSMUSG00000047022+ENSMUSG00000079104	E023	1.38e-10	7.81e-08	0.385865
Dctd	ENSMUSG00000031562	E014	9.49e-18	1.23e-14	0.387104
Mthfd2	ENSMUSG00000005667	E021	0.000127288	0.0158764	0.387197
Zfp248	ENSMUSG00000030145	E019	2.18e-05	0.00380253	0.388178
Magi3	ENSMUSG00000052539	E004	0.000231195	0.0252255	0.389643
Fam160a1+Arfip1+Glt28d2+Gm37240	ENSMUSG00000051000+ENSMUSG00000074513+ENSMUSG00000031286+ENSMUSG00000102805	E019	4.65e-13	3.72e-10	0.391673
Ccl25	ENSMUSG00000023235	E007	5.85e-06	0.00123129	0.391863
Zfp64	ENSMUSG00000027551	E001	2.87e-09	1.31e-06	0.394974
Flna	ENSMUSG00000031328	E014	0.000102176	0.0133657	0.396296
Maged2	ENSMUSG00000025268	E033	1.76e-05	0.00321594	0.397454
Elf2	ENSMUSG00000037174	E015	4.29e-05	0.0066698	0.397537
Scmh1	ENSMUSG00000000085	E023	1.21e-07	4.03e-05	0.39784
Xrcc1	ENSMUSG00000051768	E010	0.000297061	0.0308714	0.399927
Acin1	ENSMUSG00000022185	E033	3.73e-11	2.31e-08	0.400662
Pja1	ENSMUSG00000034403	E009	1.81e-06	0.000440598	0.40151
Chid1	ENSMUSG00000025512	E004	3.04e-08	1.14e-05	0.401922
Slc43a1	ENSMUSG00000027075	E001	0.00035652	0.0354287	0.40234
Pdcd11	ENSMUSG00000025047	E027	7.01e-22	1.14e-18	0.402397
Snx10	ENSMUSG00000038301	E002	3.39e-06	0.000761641	0.402853
Rbbp6	ENSMUSG00000030779	E013	6.04e-10	3.14e-07	0.403502
Tnxb	ENSMUSG00000033327	E004	7.39e-06	0.00152172	0.404275
[truncated: 507 more rows]

## Sheet: HMDP
Gene Symbol	Adipose	Liver	Skeletal Muscle		Correlation to Ppargc1a expression, genes p<0.05 in all tissues
0610040J01Rik	0.276063	-0.14797	0.227515
1110001J03Rik	0.417552	0.158554	0.233338
1110004F10Rik	0.250584	0.124434	0.254355
1110057K04Rik	-0.238869	-0.28541	-0.192
1700010I14Rik	0.151363	-0.14411	0.187135
1810055G02Rik	-0.483604	0.199972	-0.210496
4930427A07Rik	-0.278185	-0.191305	-0.221775
A230050P20Rik	0.254776	-0.361841	-0.239005
Abce1	0.167663	0.165323	0.216363
Abi1	0.168828	0.18493	-0.217135
Acaa2	-0.190952	-0.258543	0.283061
Acadvl	0.404164	0.150602	0.28868
Acin1	0.258427	0.201586	0.417521
Aco2	0.27919	0.283108	0.220454
Acot2	0.312704	-0.146453	0.259208
Acp2	-0.353737	0.163498	-0.203878
Adcy4	-0.181704	-0.186862	0.352322
Adcy6	0.243806	-0.125374	0.241198
Add3	0.375325	-0.231015	-0.293289
Adhfe1	0.325634	0.202162	0.224199
Adipor1	-0.52328	0.278217	-0.351939
Adk	0.300046	0.212993	0.29981
Adnp	0.49772	-0.285908	-0.215742
Adra2a	0.23769	-0.150867	-0.36618
Adrbk1	-0.358617	0.213581	-0.387036
AI317395	0.452241	-0.212503	0.259645
Ak2	-0.165956	-0.20034	0.224163
Akap1	0.251054	-0.134383	0.343505
Akap4	0.196059	-0.14092	0.202834
Akap9	0.241966	0.284209	0.196129
Aldh3b1	-0.277782	-0.13903	-0.270959
Alg12	-0.210503	-0.136859	-0.225909
Alpk3	-0.209344	-0.162846	0.206971
Amigo1	0.187001	0.179623	-0.219984
Amot	0.279914	-0.13554	0.197228
Anapc5	-0.316305	0.261818	-0.185679
Angptl2	-0.313857	-0.195059	-0.242951
Ank3	0.469274	0.233314	0.249653
Ankib1	-0.393048	0.206836	0.273716
Ankra2	0.281738	-0.136241	0.35039
Ankrd17	0.360314	0.233824	0.263802
Anp32a	0.174428	0.148756	0.304536
Anp32e	0.230847	0.180897	-0.195752
Anpep	-0.266111	-0.309103	-0.241026
Anxa6	-0.461089	0.15722	-0.194861
Ap1m2	0.393111	-0.153938	0.222308
Ap3d1	-0.313623	0.288687	-0.249283
Apip	0.204674	-0.192129	0.198554
Apoe	0.287901	-0.210472	-0.210316
Aqp4	0.329588	-0.160278	0.394563
Aqp7	-0.366696	-0.133495	0.187953
Arf4	-0.42186	0.146488	-0.250788
Arg1	-0.19295	0.329759	-0.212884
Arhgap10	-0.209961	-0.151867	0.278941
Arhgap20	-0.262003	-0.173955	-0.2432
Arhgap9	-0.324762	-0.226706	-0.222278
Arhgef10	-0.193531	-0.215634	0.233552
Arl6ip4	0.235694	0.220007	0.284719
Armcx2	0.210209	0.148918	-0.259822
Arpc1b	-0.435324	-0.124261	-0.195258
Ash1l	0.44296	0.257183	0.233517
Asph	0.273487	-0.130432	-0.208354
Atad3a	0.457301	0.260555	0.266574
Atg12	-0.254396	-0.239329	-0.206773
Atp1a2	0.255401	-0.184013	0.234463
Atp1b1	0.444836	0.35578	0.436983
Atp5a1	0.347103	0.212731	0.279171
Atp5e	-0.176319	0.188082	0.438982
Atp5k	-0.157397	0.16498	0.285157
Atp5l	0.335214	-0.161959	0.393442
Atp5sl	0.299243	0.179377	0.2157
Atp6v0a1	-0.632468	0.177815	-0.227479
Atp8a1	-0.240575	-0.151886	0.194019
Atxn2	0.252715	-0.163401	0.215445
B3gnt8	0.202175	-0.157552	-0.194893
Bach1	0.161933	0.250387	0.375936
BC004004	-0.227458	-0.237658	0.191987
BC017643	-0.473984	0.151134	-0.277403
Bclaf1	0.592347	0.227518	0.245883
Bdh1	0.341581	-0.19396	0.366624
Bdnf	-0.179779	-0.190104	0.224249
Bfar	-0.185551	0.31078	0.263014
Bid	0.25693	-0.21106	-0.278407
Birc6	0.21692	0.207123	0.241055
Bmp1	-0.31188	-0.139055	-0.264796
Brd2	0.364118	0.19846	0.191956
Brd8	0.351512	0.181711	0.193374
Brwd1	0.426184	0.256338	0.205556
Btg2	-0.210473	0.209567	0.18608
C1qbp	0.300064	-0.169983	0.205766
C1qtnf1	-0.362278	-0.125911	-0.347868
C5ar1	-0.332845	-0.147267	-0.225704
C87436	0.267516	-0.158207	-0.220905
Cacnb3	-0.156734	-0.123363	-0.202728
Cald1	-0.273484	-0.217992	0.258401
Capn1	-0.245152	-0.177979	-0.210889
Capn5	-0.180127	-0.163833	-0.242814
Car14	0.41184	-0.133046	0.192645
Cask	0.365225	-0.231869	-0.208841
Cast	-0.330592	0.191385	0.213524
Ccdc43	0.179778	0.169139	-0.281259
Ccdc58	0.395451	-0.190254	0.349863
Ccl3	-0.154801	-0.235677	-0.200804
Ccni	0.468477	0.234524	0.222395
Ccnl2	0.450943	-0.241467	0.203605
Ccr5	-0.268709	-0.159432	-0.302468
Cd151	-0.472003	-0.134222	-0.234388
Cd47	0.206999	0.142888	-0.31849
Cd53	-0.292077	-0.1395	-0.195839
Cd86	0.178738	-0.125318	-0.323259
Cdh5	-0.242832	-0.149992	0.250232
Cdk2	0.250044	0.139568	-0.194169
Cdk5r1	0.366172	-0.133624	-0.209443
Cdk5rap1	-0.154493	0.125775	0.211194
Cdkn1b	0.319086	0.151676	0.247363
Ceacam1	-0.16228	0.312002	0.49936
Cebpg	0.301854	-0.192101	0.222592
Cenpo	-0.248899	-0.174312	0.252949
Cep68	0.264102	0.147729	0.341307
Cfb	-0.39825	-0.237037	-0.225761
Chka	0.509535	-0.130675	0.238483
Chmp4b	-0.184425	0.128354	0.23821
Chpt1	-0.259599	-0.144896	0.254936
Chrna2	0.415617	0.149058	0.314878
Chrnd	-0.169402	-0.13426	0.223744
Ciapin1	-0.16122	0.160311	0.236541
Cidea	0.240446	-0.15755	0.250083
Ciita	-0.151476	-0.155628	-0.241462
Clcn7	-0.254171	-0.152056	-0.200739
Cldn1	0.257958	-0.190291	0.257083
Clint1	0.218057	0.144463	0.229136
Clk4	0.501483	0.205559	-0.199474
Clpp	0.29921	0.208554	0.292152
Clta	0.232713	0.275889	0.214461
Cnot4	-0.247822	0.168312	0.301389
Cnpy2	0.429838	0.228423	-0.25995
Cntfr	-0.227711	-0.136898	0.191101
Col17a1	-0.198637	-0.142981	0.222535
Col18a1	-0.5295	0.133025	-0.204598
Col1a2	-0.191919	0.12523	0.185939
Col6a1	-0.40227	0.14783	-0.23323
Coro1a	-0.295409	-0.184675	-0.210529
Coro1c	-0.429447	-0.132204	-0.242693
Cotl1	-0.286413	-0.199079	-0.335274
Cox6a1	0.235964	0.135624	0.188859
Cpeb3	-0.228273	0.140288	0.25488
Cpne6	-0.178774	-0.183198	-0.188239
Cpox	-0.205476	0.202339	0.205331
Crb3	0.321737	-0.175539	0.20447
Crbn	0.327846	0.190755	-0.218088
Crem	0.231284	0.153436	0.198877
Cryz	0.381981	-0.135808	0.260794
Csde1	-0.359779	0.295836	-0.207745
Csf1	-0.386403	-0.18582	-0.300599
Csf1r	-0.339198	-0.129908	-0.283464
Csgalnact2	-0.293119	0.166114	0.234158
Csnk1a1	0.234163	0.175165	0.309199
Csnk1d	0.324233	0.234958	0.237652
Ctdsp2	0.3477	0.189933	0.320664
Ctf1	0.393641	0.135351	0.252709
Ctnnb1	0.333887	-0.22152	0.25121
Ctsa	-0.443822	0.181377	-0.250533
Cul3	0.375412	0.212366	-0.186544
Cxcl12	0.381444	-0.26414	0.283792
Cxcl14	-0.281617	-0.178435	-0.206524
Cyc1	0.274419	0.234771	0.2951
Cycs	-0.187274	0.167451	0.297908
Cyhr1	0.383418	-0.223429	-0.201736
Cysltr1	-0.311313	-0.178588	-0.307466
Dab2	0.399142	-0.183852	-0.270597
Dag1	-0.147994	-0.14929	0.215342
Dap	-0.513444	-0.152534	-0.315835
Dbt	0.375364	0.275003	0.272276
Dclre1b	0.396965	0.198465	-0.223323
Dctn5	-0.475669	-0.174555	-0.302397
Ddhd1	0.443817	0.141703	0.26563
Ddit3	-0.232402	-0.251404	0.42615
Ddo	0.29672	-0.206925	0.321
Ddx17	0.503315	0.24523	0.216488
Ddx26b	0.436415	0.20076	-0.217579
Ddx3y	0.187944	0.29458	0.386917
Ddx6	-0.183527	0.233509	0.367083
Decr1	-0.206195	-0.142025	0.436763
Dek	0.397001	0.166127	0.315381
Dicer1	0.368483	0.194972	-0.200606
Dlat	0.365776	0.230723	0.215769
Dlgap4	-0.237572	0.152242	-0.21922
Dlst	0.320267	0.280986	0.193016
Dmd	0.214225	0.124676	0.204838
Dmpk	-0.348938	-0.132416	0.215034
Dnaja2	0.420467	-0.209082	0.21998
Dnajb4	-0.417148	-0.208199	0.248129
Dnajb6	0.317691	0.164412	0.22095
Dnajc30	0.157406	0.140284	0.206981
Dnajc5	0.213078	0.182882	0.294508
Dnmt3a	-0.28416	-0.183669	0.228194
Dpep1	0.182044	0.148986	-0.233762
Dpm1	0.381987	0.128024	0.248725
Dsg2	0.312701	-0.151604	0.272552
Dstn	0.152651	0.209203	0.277752
Dusp18	0.332061	-0.131595	0.286432
E2f1	-0.362575	-0.17947	-0.444074
Ebpl	-0.174566	-0.235374	-0.28526
Echdc2	0.37863	0.164052	0.289444
Echs1	0.387936	-0.201614	0.324444
Edem1	-0.598752	-0.139529	-0.192445
Efs	0.166553	-0.160646	-0.284824
Egfr	0.225554	-0.12652	-0.205939
Egln1	-0.276363	-0.156955	0.196149
Egr2	-0.36077	-0.179572	-0.2156
Eif2s2	0.174423	0.255109	-0.194744
Eif3f	0.415483	0.160131	-0.249736
Eif4g2	0.161734	0.278328	0.337127
Elk3	-0.159062	-0.133604	0.209787
Elp2	0.406116	0.134843	-0.274896
Emid1	0.15699	-0.137576	-0.199358
Emr4	-0.240722	-0.215544	0.205434
Entpd5	0.42474	-0.249007	0.199113
Epha1	-0.200864	-0.242238	-0.22983
Eprs	-0.167288	0.306135	0.341831
Eps15l1	-0.431921	0.126967	0.356049
Epsti1	-0.171563	-0.135322	-0.198136
Epx	-0.170569	-0.133238	-0.225694
Ergic1	-0.456662	-0.213669	-0.265785
Esrra	0.154932	0.203483	0.304765
Etfa	0.15372	-0.127883	0.262042
Evi5	0.447524	0.155495	-0.289067
Exoc4	-0.406774	-0.203777	0.338595
Exosc7	0.189235	-0.137965	0.202279
F11	-0.230351	-0.217324	0.190507
Faah	0.348632	-0.127157	-0.20914
Fabp3	0.257132	-0.164929	0.321578
Fadd	-0.377692	-0.138371	-0.22231
Fads1	0.207155	0.137272	-0.330546
Faf1	0.211646	0.193267	0.232426
Fam20b	-0.40782	0.145306	0.281674
Fastkd2	0.240693	0.245539	0.208397
Fbn1	-0.483063	-0.124455	-0.216973
Fbxl12	0.172412	0.218531	0.292095
Fbxo22	-0.253461	0.174706	0.203207
Fbxo28	0.328378	0.211567	-0.220544
Fcgr1	-0.164142	-0.173895	-0.206956
Fech	-0.363432	0.183847	0.252945
Fermt3	-0.310589	-0.139791	-0.187255
Fes	-0.356722	0.152736	-0.208704
Fgf1	-0.353455	-0.201435	0.196835
Fgf22	-0.255338	-0.123303	-0.243432
Fgfr2	0.451555	-0.198822	-0.189286
Fgfr3	0.361604	-0.237586	0.261113
Fkbp10	-0.147713	0.128037	-0.19945
Flt1	-0.300911	-0.161097	0.311579
Fmn2	0.362588	-0.148134	0.214708
Folr4	-0.151613	0.1389	0.193643
Fstl1	-0.448787	0.191765	-0.263331
Fth1	-0.249885	-0.201619	-0.226132
Furin	0.269276	0.343841	-0.191788
Fxyd2	0.268194	-0.150044	-0.233861
G3bp2	0.499895	-0.131093	0.349753
Gabarapl2	-0.178646	-0.255557	0.206927
Galt	0.161528	0.123502	0.221341
Gamt	-0.428167	-0.235092	-0.191856
Gas7	-0.242302	-0.14045	-0.188951
Gatad2b	0.259616	0.273499	0.27757
Gbas	0.146998	0.134943	0.356234
Gde1	0.417566	0.22824	-0.212835
Gdpd1	0.196013	-0.173403	0.221993
Ghr	-0.333015	-0.318509	-0.240381
Gkap1	0.489788	0.176505	0.254162
Glg1	-0.174373	0.166689	0.191895
Glipr2	-0.258827	-0.162401	-0.252098
Glod4	0.344558	-0.174629	0.210533
Gm561	0.239297	0.15808	0.251727
Gmcl1	0.220035	-0.215413	0.189433
Gmip	-0.206618	-0.133518	-0.272373
Gna13	0.194288	0.254016	0.306571
Got2	0.222421	-0.248323	0.186311
Gphn	0.398858	0.123413	-0.198467
Gpx5	-0.203897	-0.159153	0.187974
Grn	-0.392493	0.232746	-0.279145
Gspt1	-0.150504	-0.18477	0.196894
Gstt3	0.240371	0.189492	-0.193448
Gtf2ird2	0.264907	0.190099	-0.223753
Gtf3c4	0.400987	0.131005	-0.187589
Gtpbp2	-0.296986	0.212576	0.204084
Gyk	0.438392	0.143261	0.187185
H1fx	-0.160911	-0.169512	-0.22629
H2-DMa	-0.170747	0.134756	-0.339856
H6pd	-0.345374	0.133425	-0.196934
Hadh	-0.159178	-0.216155	0.291761
Hars2	0.380406	-0.134657	0.218027
Has2	-0.162672	-0.155914	-0.315334
Hbegf	-0.292108	0.1379	-0.220188
Hbs1l	0.160891	-0.268382	-0.211277
Hcn3	-0.182602	-0.180447	0.209678
Hdac5	-0.194353	-0.197714	0.197257
Hdlbp	-0.296737	0.179906	0.264329
Helb	-0.151129	0.248883	-0.242732
Hibadh	0.253208	-0.141471	0.265037
Hint2	0.270074	0.274206	0.229189
Hipk2	-0.407448	-0.215054	0.235706
Hltf	-0.176008	-0.179254	-0.22143
Hn1	-0.182424	-0.139343	-0.235709
Hnrnpa2b1	0.583849	0.191934	0.390928
Hnrnpd	0.55996	0.269836	0.263006
Hoxa9	0.201421	-0.230726	0.192635
Hsp90aa1	0.292061	-0.146019	0.31757
Hspa9	0.318684	-0.257351	0.311522
Htr7	-0.261967	-0.149287	0.334642
Htra3	-0.517313	0.208522	-0.188966
Huwe1	0.417941	0.177199	0.208215
Hyal1	0.395395	0.177279	0.30508
Hyal2	0.348439	0.145573	0.228258
Id3	-0.378034	-0.20276	0.228032
Ide	0.186119	-0.201195	0.276439
Idh3a	-0.279123	0.322554	0.268755
Idh3g	0.353735	0.297694	0.185806
Ifitm3	-0.171743	-0.237614	-0.197742
Ifngr2	-0.472747	-0.164122	0.230886
Ifrd1	0.44635	0.238393	0.37065
Igfbp1	0.251032	0.312947	-0.187421
Igfbp4	-0.150462	-0.233764	-0.245116
Ikbkb	0.202713	0.193294	-0.261001
Il15ra	0.247363	-0.325545	0.320763
Il33	0.302436	-0.130591	-0.190046
Il3ra	-0.239609	-0.236076	-0.191977
Il9r	-0.152663	-0.152088	0.197147
Ilk	-0.500347	0.163638	0.206604
Imp3	0.306311	0.18536	-0.235952
Impa1	0.568857	0.181997	0.237442
Incenp	-0.314028	-0.156869	-0.320087
Ing3	0.3528	0.160197	0.281923
Irak1bp1	0.227015	-0.140594	0.195352
Irf8	-0.223434	0.144294	-0.190903
Irs3	-0.371378	-0.132251	-0.211446
Iscu	-0.448972	-0.151764	0.224922
Itgav	0.31778	0.187311	-0.24221
Itgb1bp2	-0.16373	-0.195548	0.231412
Itgb2l	-0.148247	-0.141525	-0.192869
Itgb7	-0.240596	-0.178605	-0.277199
Jam2	-0.193658	-0.13228	0.253551
Jmjd1c	0.494472	0.176008	0.256111
Jmjd6	0.233242	-0.129729	0.41041
Kcnab2	-0.230452	-0.250004	-0.19372
Kcnk13	-0.207308	-0.137689	-0.244219
Kcnk5	0.249114	0.17173	0.218459
Kcnq2	-0.180289	-0.217169	-0.221621
Kif1b	0.246849	-0.253917	0.366601
Kif2a	0.364915	0.175022	-0.215898
Kif3a	-0.20478	-0.152738	0.253578
Kitl	-0.151983	-0.17543	0.531933
Kl	0.2677	-0.145436	-0.23728
Klf6	-0.318974	0.138525	0.21405
Klhl13	-0.257626	-0.236164	0.201872
Kng1	-0.366827	0.181882	-0.202142
Kpna3	-0.263395	-0.165124	0.281245
Kpna4	-0.443363	-0.130526	0.272021
Ktn1	0.312126	0.263462	0.365782
Lbh	-0.305568	-0.197644	-0.196106
Letm1	0.162353	0.188715	0.206065
Lgals9	-0.403982	-0.257796	-0.286262
Limd1	0.202712	0.16818	-0.185985
Lims1	-0.150806	-0.123124	0.209945
Lin7c	0.327979	-0.150273	0.225288
Loxl1	-0.367744	0.132678	-0.318503
Lrig1	0.540149	-0.23268	-0.228106
Lrpprc	0.214098	-0.13992	0.252758
Luc7l	0.392484	0.164799	0.286587
Lum	0.19556	0.140745	-0.193209
Lyl1	-0.243565	-0.169756	-0.248997
Lyve1	0.181815	0.136675	-0.221511
Lztr1	-0.254984	0.175282	-0.195832
Mab21l1	-0.162557	-0.125899	0.211605
Mad2l1bp	-0.396004	-0.132629	0.320539
Mafg	0.20328	0.220261	-0.195041
Man1b1	-0.332051	-0.136679	-0.222454
Man2b1	-0.391798	-0.165351	-0.202126
Man2b2	-0.347599	-0.156732	-0.2752
Map2k1	-0.17099	-0.262649	0.291388
Mapk9	-0.377984	-0.285496	-0.212787
Marcks	-0.348141	-0.162218	-0.24084
Marcksl1	0.286176	-0.240227	-0.280748
Mark3	0.380033	0.14025	0.210442
Mbp	-0.311364	-0.162443	-0.205382
Mcm10	-0.168546	-0.153692	-0.269212
Mcm3	-0.176684	-0.1689	-0.193479
Mcm6	-0.16686	-0.16879	-0.230418
Mdh1	0.338854	0.193183	0.27672
Mecr	-0.349249	-0.165917	0.331833
Mef2c	-0.237909	-0.174497	0.462044
Mettl6	0.369903	-0.173616	0.202629
Mettl7a1	0.44746	-0.139378	-0.235266
Mfap2	0.257554	-0.156615	-0.239621
Mfn1	0.587704	0.205709	0.367543
Mfsd1	-0.417039	-0.233276	-0.236491
Mgea5	0.41202	0.202227	0.337874
Midn	0.298931	0.213627	0.332762
Minpp1	-0.348309	0.125279	-0.200344
Mlxipl	0.391297	-0.333056	0.266324
Mmd	-0.441072	-0.150939	-0.19942
Mmp15	-0.221671	-0.269008	-0.190189
Mphosph8	0.232537	0.315818	0.246081
Mpp5	-0.200415	0.18218	0.469328
Mprip	-0.304633	0.16978	0.186775
Mpv17	-0.407345	-0.156563	0.262966
Mpv17l	-0.243057	-0.126348	0.387971
Mr1	0.234995	-0.17878	0.242955
Mrpl1	0.275866	-0.135621	0.332907
Mrpl13	-0.345739	0.231703	0.247779
Mrpl18	-0.226253	0.158772	0.300413
Mrpl24	0.152152	0.148617	-0.244148
Mrpl28	-0.375746	-0.149366	0.18723
Mrpl34	-0.284074	-0.138069	0.204502
Mrpl39	0.237073	-0.158476	0.236444
Mrpl48	-0.161842	0.148788	-0.189942
Mrpl49	-0.259554	-0.223531	0.229879
Mrpl9	0.355748	-0.187895	0.231102
Mrps11	-0.262899	-0.207576	0.203728
Mrps25	-0.454214	0.156464	0.205486
Mrps31	0.370811	0.125476	0.302241
Mrps9	0.392375	0.17669	0.334063
Ms4a6d	-0.301461	-0.163639	-0.272296
Ms4a7	-0.227161	-0.163774	-0.415173
Msx1	0.166045	-0.1266	-0.26211
Msx3	0.173221	-0.156352	-0.190612
Mterfd1	0.268768	0.174432	0.193864
Mxi1	0.2263	-0.269719	0.260686
Mycbp2	-0.24037	0.186246	0.189695
Mylk	0.158108	0.262872	0.211803
Myo9b	-0.258815	-0.151444	-0.302142
Myot	0.300173	-0.142276	0.271027
Nacc2	-0.292105	0.125741	-0.25502
Naglu	-0.446571	0.152642	-0.215797
Nampt	0.425893	0.133112	0.208352
Nans	-0.546569	-0.20075	-0.18586
Ncdn	-0.183857	0.302344	-0.215637
Ncf2	-0.262514	-0.181104	-0.25493
Ncf4	-0.344478	-0.177454	-0.273389
Nckap1l	-0.334531	-0.175209	-0.386345
Ncor1	0.205123	0.204786	0.298225
Ncstn	-0.234958	-0.180817	-0.191894
Ndn	-0.343295	-0.16046	-0.310493
Ndufa2	0.157741	0.291959	0.335196
Ndufa5	0.289198	0.28053	0.346542
Ndufb6	-0.245837	-0.199312	0.233319
Ndufb7	-0.244651	0.238178	0.246088
Ndufs4	0.324873	0.184933	0.246113
Ndufs8	-0.186389	-0.208152	0.291413
Ndufv1	0.289894	0.242862	0.204043
Nfatc1	-0.196401	-0.222213	0.273332
Nfic	-0.15348	0.152121	0.293252
Nfkbiz	0.239711	0.136062	-0.199083
Ngrn	0.211979	-0.156997	0.347902
Ninj1	-0.187778	-0.195508	-0.200459
Nme7	0.162971	-0.135525	-0.190654
Nmi	0.254793	-0.2023	0.222107
Nol11	0.181755	-0.24126	-0.275259
Nol6	-0.250969	-0.23836	-0.413206
Nono	0.406438	0.214572	0.194146
Nos3	-0.156724	0.134003	0.311462
Notch4	-0.269936	0.159633	0.242839
Nr1d2	0.384707	-0.245744	0.287694
Nub1	0.294491	0.180416	-0.200264
Nudt13	-0.261868	0.156016	0.255796
Nudt22	-0.174567	-0.176598	0.253214
Nudt7	0.259926	-0.191705	0.203335
Nup155	-0.230212	0.141234	0.199435
Nup50	-0.229431	0.199531	0.199371
Nup54	0.4515	0.224438	0.230161
Nup88	0.367335	0.219761	-0.211135
Odf1	0.177133	-0.14281	-0.188994
Ogn	0.213817	-0.155377	0.223202
Ogt	0.551218	-0.232532	-0.214446
Orm2	-0.378101	0.195977	-0.198133
Osgin2	0.16754	0.149312	0.215717
Oxct1	-0.355348	0.155801	0.315008
P2ry6	-0.301102	-0.131573	-0.29718
Pacsin2	0.171637	-0.253742	0.297701
Paics	0.461582	0.244538	0.333327
Palld	-0.483994	-0.294	0.299748
Palmd	-0.377085	0.169775	0.387004
Pank1	0.393465	0.164871	0.452066
Parp1	-0.174433	-0.203839	-0.190189
Parp8	0.293295	-0.194042	0.194147
Pbx4	-0.211395	-0.178035	-0.242273
Pcdh20	-0.18784	0.183965	-0.269377
Pcyt1a	-0.250346	-0.250616	0.257168
Pde4dip	0.436089	0.161434	0.340185
Pdgfra	0.292852	-0.134856	-0.331267
Pdk2	0.294778	0.295155	0.19885
Pdlim5	-0.253634	-0.206829	0.312455
Pdpk1	0.33852	0.263676	0.374399
Pfkfb2	-0.154053	0.183498	0.447984
Pfkfb3	-0.170223	-0.208096	-0.222852
Pfn1	-0.364973	-0.173736	-0.191752
Pgam1	-0.295392	0.147943	0.194118
Pgs1	-0.239889	0.185247	-0.23393
Pi4ka	-0.309453	0.322539	-0.232689
Pias3	-0.254995	-0.158647	-0.266184
Pip4k2c	0.157391	-0.170311	-0.257301
Pip5k1a	-0.313808	0.151157	0.229538
Pja2	-0.252986	-0.223756	0.232719
Pkig	-0.243737	0.186169	0.275341
Pla1a	-0.380639	0.137957	-0.198748
Pla2g12a	0.164448	-0.147114	0.265777
Pla2g15	-0.180938	-0.181648	-0.291217
Plac8	0.146957	-0.13201	-0.347171
Pld4	-0.262097	-0.139148	-0.444128
Plekho2	-0.263644	-0.243788	-0.267543
Plrg1	0.259333	-0.14988	-0.253175
Pnpla2	-0.208899	0.349736	0.240782
Pole3	-0.255163	-0.17565	0.199356
Polg2	0.57457	0.159279	-0.210781
Poli	0.213368	-0.284403	-0.228024
Polr1d	0.328473	0.193559	0.215498
Polr2f	-0.151961	-0.126876	0.220413
Ppa1	0.242204	0.148893	0.18807
Ppa2	0.224679	0.127671	0.206812
Ppap2b	0.265733	-0.256504	0.250372
Ppara	0.427939	-0.178112	0.249948
Ppargc1b	0.446396	0.282153	0.190695
Ppif	0.362956	0.206713	0.235064
Ppl	0.238151	0.143606	-0.19985
Ppp1cb	0.185537	0.202685	0.314796
Ppp2r3c	-0.415902	0.144998	-0.191625
Ppp2r5c	-0.241443	0.184942	-0.284806
Ppp3r1	-0.345501	0.215889	-0.32232
Pptc7	0.342434	0.618242	0.198294
Prc1	-0.210431	-0.144342	-0.233869
Prdx3	0.158343	0.240916	0.208085
Prkag1	0.235919	0.169184	0.236405
Prkag2	-0.166514	0.208963	0.215052
Prkar1b	-0.250684	-0.184613	-0.259407
Prkcb	-0.153929	-0.16271	-0.429008
Prkdc	-0.155705	-0.131363	-0.210814
Prnp	-0.391397	-0.259349	-0.338058
Prokr1	0.259139	-0.164182	-0.252943
Pros1	-0.338858	0.23983	-0.203002
Prpf40a	-0.183343	0.225561	-0.190715
Prpf4b	0.422677	0.124703	0.19305
Prr13	-0.481216	0.215984	-0.298622
Psap	-0.345477	-0.210401	-0.267912
Psmc3ip	0.335866	-0.139354	0.194773
Pstpip1	-0.206369	-0.129957	-0.205625
Ptpla	-0.235663	-0.126894	0.18655
Ptpn11	-0.219714	0.148047	0.210761
Ptprd	0.321678	-0.138301	0.196245
Ptpro	-0.352558	-0.186773	-0.187819
Pum2	0.451738	0.317509	-0.194927
Pygo2	-0.179116	-0.162033	-0.243574
Qpct	-0.255069	0.144129	-0.247594
Qrsl1	0.302157	0.159534	0.374845
R3hdm1	0.26721	0.213542	0.441601
Rab12	-0.184535	0.167405	-0.191183
Rab22a	-0.420226	0.178549	0.450244
Rab25	0.395585	-0.158638	0.193397
Rab31	-0.470204	-0.136856	-0.243079
Rab3d	-0.3491	-0.139017	-0.263132
Rab3il1	-0.497957	-0.244259	-0.438342
Rab4b	-0.269389	0.160486	-0.190887
Rabepk	-0.22045	-0.191906	0.188127
Rad21	0.461989	0.232797	0.354474
Ralbp1	-0.381431	-0.155416	-0.200834
Rapgef1	-0.238697	0.189882	0.227316
Rapgef4	0.300423	0.23571	0.211442
Rars2	0.299757	-0.24366	-0.198748
Rasa2	0.150575	0.260933	-0.215098
Rassf5	-0.307175	-0.144428	-0.362355
Rbm28	-0.425664	0.13621	0.213393
Rbm5	0.498989	0.184964	0.206115
Rbms1	-0.398733	0.271788	0.287057
Rcsd1	-0.2049	0.132061	-0.230747
Rdx	0.193653	0.123229	0.192062
Reck	0.197796	-0.128254	-0.284397
Reps1	0.352849	0.234488	-0.22244
Rffl	0.370449	0.177797	-0.193044
Rfwd3	0.257224	0.151412	0.229127
Rgs10	-0.345653	-0.204927	-0.282746
Rgs4	-0.237141	0.146457	0.193629
Rhebl1	-0.187722	0.153744	-0.272636
Rhoq	0.220725	-0.17309	0.362466
Rhox5	-0.240479	-0.150499	0.206265
Rnf11	-0.289147	-0.211544	-0.200137
Rnf111	0.227912	-0.145715	0.286541
Rnf167	0.20313	-0.168714	-0.247951
Rnf181	-0.322271	-0.171423	0.228633
Rnf38	0.329209	0.288187	-0.191117
Rnf6	0.299286	0.160937	0.299738
Rngtt	-0.168419	-0.22126	-0.187381
Rora	0.200662	0.207498	-0.278455
Rpl18	0.383785	0.299386	-0.190043
Rpl3	0.45125	0.185997	-0.246195
Rpl35	-0.186226	0.327009	-0.201656
Rpl4	0.339799	0.244525	-0.215021
Rpl7l1	-0.210323	-0.150113	0.243118
Rraga	-0.188281	-0.174615	0.271488
Rrs1	0.357194	0.172593	0.20865
Rsbn1	0.561908	0.303534	0.268189
Rtn4ip1	-0.224939	-0.223712	0.249384
Rufy3	0.254855	-0.163597	-0.207197
Rusc1	-0.280331	0.189657	0.351481
S100a13	-0.360963	0.15674	-0.23549
S100a6	-0.369466	0.130889	-0.199686
Sae1	-0.340269	-0.176699	-0.195187
Samd4	-0.195868	0.150373	0.236915
Sar1a	-0.19638	-0.125885	0.280745
Scamp4	-0.330927	-0.191787	-0.301702
Scamp5	-0.165884	-0.183918	-0.296798
Scara5	0.194432	0.167688	-0.29138
Sdc2	-0.288034	0.215603	-0.264131
Sdc4	0.251377	0.309041	0.223077
Sdcbp	0.296419	-0.291796	0.235901
Sdhb	0.276295	0.191831	0.417121
Sdhd	0.269246	-0.156732	0.248849
Sec16a	0.147335	0.201915	-0.250951
Sec22a	-0.189014	-0.214497	-0.214383
Sec23a	-0.374309	0.190264	-0.240405
Sec62	0.482565	-0.207609	0.289901
Sel1l	-0.46333	-0.266208	-0.232083
Sema4a	0.311889	-0.210608	-0.328364
Serpinf1	-0.446764	-0.251935	-0.257076
Sgk3	-0.146786	-0.136018	0.255791
Sgol1	-0.171781	0.177105	0.263196
Sh3glb1	-0.335191	0.321098	0.268132
Shc1	-0.149267	-0.142442	-0.345077
Sidt2	0.218351	0.30038	-0.246958
Sirpa	-0.178968	-0.280908	-0.405386
Six5	0.168333	-0.1669	-0.188094
Sla	-0.162598	0.139466	-0.203547
Slamf9	-0.270774	-0.133986	-0.298027
Slc10a6	0.14779	0.304411	-0.201078
Slc11a1	-0.539316	-0.155189	-0.240524
Slc25a11	-0.147965	0.213002	0.211504
Slc2a1	0.376319	0.395005	0.240047
Slc30a4	0.146119	0.179181	0.319715
Slc31a1	0.477602	-0.19098	0.228787
Slc35b4	0.230204	-0.163712	-0.220509
Slc35c2	-0.175448	-0.1264	-0.215785
Slc35e1	-0.179818	0.298304	0.209042
Slc38a4	0.377077	0.293106	0.190243
Slc39a6	0.152006	0.20971	-0.273417
Slc41a3	-0.272122	0.240864	0.311569
Slc44a2	-0.288446	0.16479	-0.209042
Slc6a9	0.421544	-0.132515	-0.213132
Slc7a7	-0.219893	-0.203637	-0.202593
Slc9a8	0.233825	0.148506	-0.193628
Slco3a1	0.290959	-0.124225	0.225993
Smarca2	-0.161584	0.135534	0.235521
Smarcd2	0.280443	0.235143	-0.211969
Smc1a	0.307051	0.222448	0.211724
Smc3	0.428132	-0.152976	0.222408
Smpd2	0.349862	0.232518	0.239111
Smpd4	-0.160009	0.155851	-0.203618
Snx3	-0.416338	-0.21894	0.225271
Snx9	-0.330463	-0.124874	-0.294395
Socs6	0.339848	0.13511	0.215825
Son	0.479199	0.193588	0.275716
Sorbs1	-0.30586	-0.249303	0.249179
Sort1	-0.32168	-0.163972	-0.281414
Sp4	0.180327	0.136299	0.233229
Spcs1	-0.365095	0.159421	-0.237865
Spn	-0.166961	-0.138802	0.201149
Srpx2	-0.492283	-0.146502	-0.218226
Srrm2	0.170509	0.186437	0.24529
Ssb	0.185164	0.225527	0.331338
St3gal5	-0.316953	0.37686	0.278391
Stab1	-0.241356	0.227336	-0.250394
Stac2	-0.237888	-0.149013	-0.279535
Stambpl1	-0.536711	-0.13701	-0.352162
Stard5	0.337047	0.19534	-0.227217
Stard7	0.504371	0.184151	0.411896
Stau1	0.301695	-0.198501	-0.24831
Steap4	-0.27235	-0.247801	0.312581
Stxbp1	-0.161522	-0.185968	-0.347682
Stxbp6	-0.299665	-0.196677	-0.208037
Suclg1	0.176107	-0.123392	0.344702
Sult5a1	0.2493	-0.153783	-0.257647
Suv420h1	0.324977	0.132231	-0.215644
Syn1	-0.176592	-0.146902	-0.219527
Synj2bp	-0.223465	-0.244418	0.244534
Tacc2	0.385307	0.129729	0.333851
Taf12	-0.157236	-0.270945	-0.204155
Tardbp	0.563582	0.286351	0.272058
Taz	0.408666	0.129425	0.189208
Tbc1d15	0.232595	0.259609	-0.202121
Tbrg1	-0.219334	0.154498	-0.226681
Tbrg4	0.294803	0.164164	0.288929
Tbxas1	-0.389282	-0.206209	-0.188737
Tcea1	0.260122	0.16893	-0.198723
Tceb3	-0.336567	0.237262	-0.212753
Tcf19	-0.286226	-0.189729	-0.248871
Tcf25	0.370073	0.308775	0.320717
Tcf3	0.195833	-0.156514	-0.205194
Tctex1d1	0.297535	0.153243	0.253296
Tdpoz1	0.147536	0.133996	0.252117
Terf2ip	0.43311	0.142373	0.265168
Tfpi2	-0.160107	-0.155621	-0.250376
Tgs1	0.220208	0.141022	0.204887
Thbs3	-0.151031	0.148107	-0.231484
Thrap3	0.349048	-0.173357	0.192282
Thy1	-0.215389	-0.188431	-0.29784
Tie1	-0.174558	-0.247312	0.222132
Timm44	0.495802	0.16544	0.391601
Tle3	-0.155806	-0.214921	-0.228363
Tmem106a	-0.45834	-0.158375	-0.261436
Tmem106c	0.210978	-0.217299	-0.303334
Tmem131	0.311823	0.337746	0.194714
Tmem165	-0.259448	-0.198725	0.252063
Tmem167	-0.485314	0.167107	-0.311856
Tmem184b	-0.350929	-0.147232	-0.225871
Tmem192	-0.187672	0.126494	-0.19578
Tmem41a	-0.245518	0.144086	-0.304254
Tmem56	0.589262	0.186114	-0.19964
Tmem9b	-0.409229	0.154807	0.190249
Tnfrsf10b	-0.259281	-0.207473	-0.300363
Tnfrsf19	-0.196404	-0.215658	0.19668
Tnnc1	-0.249844	-0.225988	0.279697
Tnnt1	0.380522	-0.177327	0.273492
Tnrc6a	0.434357	0.287489	-0.214593
Tnrc6c	0.326271	0.265076	0.194253
Tnxb	-0.409819	0.164789	-0.253603
Tob1	0.326641	0.258283	0.234948
Top1mt	0.181855	0.134024	0.20852
Top2b	-0.158345	0.188491	0.30814
Tor2a	0.432488	-0.186575	0.209045
Tpcn1	-0.295475	-0.188614	-0.225545
Tpt1	0.373825	0.13284	0.317261
Trabd	0.175787	-0.182352	0.199902
Trem2	-0.369894	-0.172651	-0.239085
Trim25	0.160613	-0.192034	0.198326
Trim8	-0.147887	0.162126	-0.260497
Triobp	-0.200014	0.142019	-0.209559
Trip12	-0.31391	0.27172	0.212782
Trp53inp1	0.462352	0.40957	-0.200034
Trpv4	0.288182	-0.13031	-0.192042
Trpv6	-0.246378	-0.186709	0.223136
Tsc22d1	-0.168069	-0.373478	0.203493
Ttc13	-0.340236	0.169666	-0.185952
Ttc14	0.223292	0.123817	0.233191
Ttc3	0.44883	0.160725	0.210875
Ttyh2	-0.223471	-0.195804	-0.199187
Tubgcp5	0.16053	-0.150068	0.191469
Twf2	-0.242521	-0.175986	0.324569
Txn2	-0.201264	0.19233	0.243481
Txnrd1	0.288932	-0.318459	0.341359
Tyk2	-0.2535	0.140931	-0.262299
Tyrobp	-0.29948	-0.127229	-0.283929
Ubac1	0.262891	0.24515	-0.244196
Ubac2	0.228481	-0.204535	0.23833
Ubap2l	-0.185103	0.185842	0.190713
Ube2b	0.387008	0.264424	0.337397
Ube2g1	0.227901	-0.142136	-0.191366
Ube2k	0.269167	0.171074	0.18871
Ube2r2	-0.183599	0.175376	0.267531
Ube2z	0.195749	0.169125	0.27394
Ube3a	0.199363	0.216154	0.346252
Ube3b	-0.354079	0.140684	-0.223397
Ubr5	0.421155	0.169565	-0.207113
Ugp2	-0.174033	-0.124939	0.284893
Uimc1	0.50893	0.154855	0.233628
Ung	0.23278	0.146705	0.41595
Uox	0.246409	-0.13794	-0.206484
Upf2	0.314994	-0.20757	-0.243869
Uqcrc2	0.531065	0.215919	0.217301
Ushbp1	-0.238398	-0.123744	0.220873
Uvrag	-0.306319	0.186595	-0.209967
Vars	0.182133	0.180668	0.234154
Vegfa	0.170292	-0.142256	0.388066
Vegfb	-0.242651	-0.18452	0.360933
Vgll4	0.21626	0.186722	0.18597
Vldlr	-0.255592	0.154738	0.265187
Vps54	0.346637	0.165197	-0.238915
Wbp1	-0.205197	-0.136439	0.265609
Wdr6	0.271711	0.132216	-0.251592
Wdr61	0.184736	-0.240378	0.228561
Wipi1	-0.287754	0.127481	0.336094
Wisp2	-0.379434	-0.125476	-0.231854
Wnk1	-0.227019	0.156346	0.330085
Wnt8a	-0.159892	-0.13613	0.193313
Wwc2	-0.270001	-0.135189	0.258345
Xpo4	0.147882	0.153666	-0.251361
Yif1a	-0.556524	0.181071	0.200122
Yme1l1	0.255243	-0.162414	-0.20136
Ythdf3	0.437957	-0.172024	0.187341
Ywhae	-0.184069	0.280253	0.201676
Ywhah	-0.18575	-0.190544	-0.210597
Zbtb44	0.233798	0.225011	0.197754
Zdhhc12	-0.288725	0.191215	-0.204808
Zdhhc14	-0.250826	0.166381	-0.287854
Zdhhc3	-0.281611	0.195737	-0.236399
Zeb1	-0.248551	-0.157548	-0.249764
Zfand6	0.433071	0.175374	0.317684
Zfp106	-0.213108	0.211215	0.347336
Zfp292	0.494093	0.286214	0.215274
Zfp326	0.430712	0.16016	0.488452
Zfp346	0.241159	-0.157735	0.2043
Zfp397	0.197696	-0.182299	-0.220283
Zfp467	-0.204753	0.206077	-0.206947
Zfp644	0.408709	0.181981	-0.20001
Zfp91	0.284502	0.273573	0.379695
Zfr	0.442832	0.132627	0.207455
Zyx	-0.230851	-0.140606	-0.199734

## Sheet: Adipogenesis
Hallmark adip	log2 FC (P/V)	p value
Abca1	2.2077	1.31225e-54
Abcb8	0.328925	0.000317755
Acaa2	-0.0684954	0.525143
Acadl	-0.170413	0.0378395
Acadm	0.315053	0.000271271
Acads	0.661611	6.5227e-13
Acly	0.0672858	0.329044
Aco2	0.125193	0.0865996
Acox1	0.231334	0.00323876
Adcy6	0.0135245	0.888087
Adig
Adipoq
Adipor2	-0.642721	3.98202e-20
Agpat3	-0.159469	0.0478856
Agpat6	-0.0737974	0.387077
Aifm1	0.0973857	0.199572
Ak2	-0.17082	0.00972016
Aldh2	0.45808	2.20165e-11
Aldoa	-0.127513	0.266778
Angpt1	-0.23452	0.0642872
Angptl4	0.469341	2.09836e-10
Ankrd57
Aplp2	0.0582651	0.388649
Apoe
Araf	-0.0484612	0.567338
Arl4a	-0.287443	0.0502364
Atl2	-0.295317	0.000127975
Atp1b3	-0.232973	0.000339415
Atp5o	-0.209331	0.0205728
Baz2a	-0.731901	1.47758e-19
Bckdha	0.591176	4.9587e-10
Bcl2l13	-0.221893	0.00128835
Bcl6	-0.427109	2.79114e-06
C3	0.091533	0.445643
Cat	-0.205995	0.0141814
Ccng2	0.972886	6.10459e-20
Cd151	-0.120859	0.170693
Cd302	0.202248	0.00807431
Cd36	-1.16771	2.42618e-09
Cdkn2c	-0.0293105	0.814537
Chchd10
Chuk	0.423745	7.50066e-07
Cidea
Cmbl
Cmpk1	-0.0567591	0.485832
Col15a1
Col4a1	-1.08537	8.37159e-24
Coq3	0.0294254	0.811165
Coq5	0.223738	0.00258128
Coq9	0.35749	0.000486704
Cox6a1	0.238987	0.00395297
Cox7b	-0.0918018	0.226955
Cox8a	0.755236	6.2954e-25
Cpt2	0.478598	1.26798e-06
Crat	0.18205	0.0320749
Cs	-0.641738	2.47015e-20
Cyc1	-0.146936	0.0889974
Cyp4b1
Dbt	-0.889067	3.05655e-13
Ddt	-0.414436	0.00029051
Decr1	0.254412	0.00842794
Dgat1	0.348292	0.00025514
Dhcr7	-0.186441	0.055577
Dhrs7	-0.537965	6.46735e-08
Dhrs7b	-0.0556319	0.572624
Dlat	0.00941965	0.910103
Dld	-0.22095	0.00252511
Dnajb9	-0.263721	0.037282
Dnajc15	-0.115314	0.346843
Dram2	0.274704	0.00428472
Ech1	0.310971	0.002541
Echs1	0.349144	0.000444474
Elmod3	-0.0268402	0.849174
Elovl6	-0.430784	0.000218054
Enpp2	0.289626	0.205117
Ephx2	0.191636	0.0804885
Esrra	-0.228488	0.0105556
Esyt1	-0.276807	0.000517511
Etfb	-0.111807	0.194154
Fabp4	-0.12781	0.257185
Fah	-0.288442	0.00173928
Fam73b	-0.338747	7.35425e-06
Fam82a2
Fzd4	-0.3152	0.00953357
G3bp2	0.325979	2.4509e-06
Gadd45a	-0.182213	0.0525855
Gbe1	-0.983085	6.31227e-31
Ghitm	0.0682673	0.406035
Gpam	0.618677	1.12813e-12
Gpd2	-0.000216036	0.998408
Gphn	-0.52875	1.01702e-10
Gpx3
Gpx4	-0.286853	0.00593054
Grpel1	0.1137	0.189762
Hadh	0.371102	4.64717e-07
Hibch	-0.106068	0.283771
Hspb8	0.696006	9.9449e-16
Idh1	-0.130613	0.147586
Idh3a	-0.280203	1.03791e-05
Idh3g	0.251608	0.00211641
Ifngr1	-0.212532	0.00595119
Immt	0.190254	0.00799645
Itga7	0.0235965	0.935725
Itih5
Itsn1	-0.201668	0.00444348
Jagn1	-0.414596	5.29196e-07
Lama4	-0.994364	7.59272e-19
Lep
Lifr	0.285893	0.00450058
Lipe	0.565215	1.80602e-08
Lpcat3	-0.401032	1.15348e-08
Lpl	-0.566603	1.6981e-11
Ltc4s
Map4k3	0.372277	8.70471e-05
Mccc1	-0.233797	0.00671842
Mdh2	-0.0711042	0.431591
Me1	-0.0483634	0.511439
Mgll
Mgst3	-0.698144	3.22312e-11
Mosc2
Mrap
Mrpl15	-0.464221	1.15778e-06
Mtch2	0.0259664	0.76538
Mylk	-0.901223	4.07302e-18
Ndufa5	0.189334	0.0275966
Ndufab1	-0.255481	0.00174577
Ndufb7	0.113118	0.274696
Ndufs3	-0.0380423	0.716231
Nkiras1	0.217783	0.112826
Nmt1	-0.113845	0.104794
Obfc2a
Omd
Orm1
Pdcd4	1.49732	2.40998e-34
Pemt	0.243482	0.0707438
Pex14	0.121101	0.116199
Pfkfb3	0.157741	0.0761591
Pfkl	-0.517029	3.65197e-14
Pgm1	-0.0920299	0.254895
Phldb1	0.194393	0.0357328
Phyh	-0.0292734	0.892021
Pim3	0.0874007	0.431542
Plin2	0.0482306	0.571699
Por	0.0884734	0.319557
Pparg	-0.0899182	0.386027
Ppm1b	-0.0898828	0.306437
Ppp1r15b	-0.265681	0.000121411
Pqlc3	-1.06665	1.30464e-24
Prdx3	0.305705	6.43586e-06
Preb	0.0711599	0.374747
Ptcd3	-0.0633126	0.395297
Ptger3
Ptrf	-0.0632845	0.50238
Qdpr	0.319359	0.000159479
Rab34	0.0566284	0.435507
Reep5	-0.271607	5.04161e-05
Reep6	0.394702	0.00151459
Retn
Retsat	0.0153113	0.881675
Riok3	-0.123026	0.112831
Rnf11	-0.104942	0.1455
Rreb1	-0.397935	0.000198858
Rtn3	0.484068	3.97707e-13
Samm50	-0.256327	0.000865476
Scarb1	0.239245	0.0027889
Scp2	-0.0317936	0.74371
Sdhb	0.116199	0.300112
Sdhc	-0.415312	5.06511e-07
Sdpr	0.182928	0.0661026
Slc19a1	-1.43442	1.65914e-66
Slc1a5	0.25907	0.000186951
Slc25a1	-0.880134	1.90573e-30
Slc25a10	0.411647	1.85729e-06
Slc27a1	0.235026	0.0423173
Slc5a6	-0.173872	0.18605
Sncg	0.135758	0.493785
Sod1	0.265376	0.00110792
Sorbs1	-0.574547	4.79296e-07
Sparcl1	-1.97354	5.43853e-117
Sqrdl	0.342281	0.000316166
Sspn	-0.903977	2.56018e-20
Stat5a	-0.106326	0.38644
Stom	0.136545	0.105704
Suclg1	-0.0964454	0.254694
Sult1a1
Taldo1	-0.0852737	0.288553
Tank	0.19899	0.021806
Tkt	-0.114195	0.163413
Tob1	0.115121	0.230915
Tst	1.12392	7.45254e-09
Ubc	0.17077	0.0331458
Ubqln1	0.101707	0.118578
Uck1	0.199641	0.0182865
Ucp2	-0.129527	0.169057
Uqcr10	0.189151	0.0493853
Uqcr11	-0.69515	1.74588e-15
Uqcrc1	-0.0411465	0.684175
Uqcrq	0.31726	0.00043026
Vegfb	0.676893	3.88007e-14
Ywhag	-0.130078	0.0907009

## Sheet: PPARG target genes
PPAR subtype	Gene Symbol	Species	Tissue / Cell	Regulation	References (PMID)	log2 FC (P/V)	p value
PPARγ	ASS1	bovine	endothelium	up	18375203	0.924417	1.97179e-14
PPARγ	DBI	human	adipose tissue	up	12015306	-0.780019	5.18309e-24
PPARγ	TSC22D1	human	colon epithelium	up	12468551	0.146556	0.025294
PPARγ	GPD1	human	adipose tissue	up	15232616
PPARγ	G0S2	human	adipose tissue	up	16086669
PPARγ	HMOX1	human	endothelium, vascular smooth muscle	up	17413033	0.24552	0.00138693
PPARγ	HCAR1	human	adipose tissue	up	19633298
PPARγ	NAMPT	human	macrophage	up	20608974	-0.546465	8.85189e-15
PPARγ	INSR	human	liver	up	18310298	0.0606599	0.622134
PPARγ	TFF2	human	MKN45 gastric epithelial cells	up	17118693
PPARγ	PGK1	human	MDA-MB-231 and MCF-7 breast cancer cells	up	23130662	-0.0679584	0.622981
PPARγ	PKM	human	MDA-MB-231 and MCF-7 breast cancer cells	up	23130662	0.0748637	0.592054
PPARγ	APOE	human	macrophage	up	11439103
PPARγ	PTGS2	human	epithelium	up	10075740	-0.536529	8.05342e-06
PPARγ	LRP1	human	adipose tissue	up	12551936	-0.444512	0.000362299
PPARγ	SCARB1	human	liver	up	12763030	0.239245	0.0027889
PPARγ	SGK1	human	kidney	up	12923071	-0.222215	0.00256906
PPARγ	BRCA1	human	breast cancer cells	up	12934104	-0.0421621	0.674715
PPARγ	SAT1	human	Caco-2 colon adenocarcinoma cells	up	14750214	-0.641276	3.69826e-15
PPARγ	BCL2	human	colon cancer cells	up	15067355	-0.46111	6.22287e-06
PPARγ	CAV1	human	macrophage	up	15314095	0.0103222	0.925334
PPARγ	CYP27A1	human	macrophage (Mono Mac 6)	up	15340076
PPARγ	GHITM	human	adipose tissue	up	16380219	0.0682673	0.406035
PPARγ	VEGFA	human	endometrium	down	16400517	0.0692223	0.464077
PPARγ	TXNIP	human	macrophage	up	17579352	-0.426277	2.2137e-08
PPARγ	SDC1	human	prostate cancer	up	18450755	-0.586213	1.82441e-19
PPARγ	REN	human	kidney	up	17785633
PPARγ	CDKN1A	human	monocyte	up	19103521	0.615995	1.50216e-16
PPARγ	SHBG	human	liver	up	19179433
PPARγ	GCK	human	liver	up	19366697
PPARγ	SLC9A1	human	breast cancer cells	up	19887620	0.0841637	0.439832
PPARγ	CAT	human	adipose tissue	up	20075562	-0.205995	0.0141814
PPARγ	APOA1	human	liver	up	20371549
PPARγ	SLC22A5	human	intestinal mucosa	up	20558736	0.365256	0.00125106
PPARγ	CTSL1	human	macrophage	up	21700710
PPARγ	TNFSF10	human	macrophage	up	21846721
PPARγ	TNIP1	human	HeLa cells	up	22001530	0.292276	7.70444e-05
PPARγ	KLF4	human	colon carcinoma	up	23275339	0.763145	6.35674e-23
PPARγ	IRF1	human	vascular smooth muscle	up	14656743	0.25805	0.00433844
PPARγ	PLIN2	human	Caco2 cells	up	16197558	0.0482306	0.571699
PPARγ	UGT1A9	human	COS cells	up	12582161
PPARγ	LIPA	monkey	COS-7 cells	down	11409902	1.06252	2.2056e-33
PPARγ	Angptl4	mouse	adipose tissue	up	10862772	0.469341	2.09836e-10
PPARγ	Pck1	mouse	adipose tissue	up	7799943
PPARγ	Aqp7	mouse	adipose tissue	up	11679588
PPARγ	Dbi	mouse	adipose tissue	up	12015306	-0.780019	5.18309e-24
PPARγ	Bcmo1	mouse	TC7	up	12759335
PPARγ	Insig1	mouse	adipose tissue	up	15073165	0.182016	0.0147238
PPARγ	Gpd1	mouse	adipose tissue	up	15232616
PPARγ	Scnn1g	mouse	kidney	up	16007095
PPARγ	Olr1	mouse	adipose tissue	up	16007265	-0.155679	0.347856
PPARγ	G0s2	mouse	adipose tissue	up	16086669
PPARγ	Gys2	mouse	adipose tissue	up	17437057
PPARγ	Cidea	mouse	liver,adipose tissue	up	17462989
PPARγ	Cidec	mouse	liver	up	18396136
PPARγ	Tusc5	mouse	adipose tissue	up	20204174
PPARγ	Pla2g16	mouse	adipose tissue	up	18664718	-0.241147	0.104633
PPARγ	Arntl	mouse	endothelium, vascular smooth muscle	up	19041764	-0.137517	0.0925617
PPARγ	Rbp7	mouse	adipose tissue	up	18840764
PPARγ	Gpr81	mouse	adipose tissue	up	19633298
PPARγ	Aacs	mouse	adipose tissue	up	20102333	0.469656	1.63351e-11
PPARγ	Adcy6	mouse	kidney	up	20861226	0.0135245	0.888087
PPARγ	Rarres2	mouse	bone marrow mesenchymal stem cells	up	21572083	#N/A	#N/A
PPARγ	Pfkfb3	mouse	adipose tissue	up	18981474	0.157741	0.0761591
PPARγ	Rhobtb1	mouse	vascular smooth muscle	up	23040068	-0.379071	0.000374737
PPARγ	Kl	mouse	kidney	up	18547997
PPARγ	Hp	mouse	adipose tissue	up	18489901
PPARγ	Tmem143	mouse	adipose tissue	up	18489901	0.00586757	0.958962
PPARγ	1100001g20rik	mouse	adipose tissue	up	18489901
PPARγ	Fgf1	mouse	adipose tissue	up	22522926
PPARγ	Ucp1	mouse	adipose tissue	up	8668156
PPARγ	Lpl	mouse	adipose tissue	up	8895578	-0.566603	1.6981e-11
PPARγ	Slc27a1	mouse	adipose tissue	up	9933587	0.235026	0.0423173
PPARγ	Sorbs1	mouse	adipose tissue	up	10734046	-0.574547	4.79296e-07
PPARγ	Ucp2	mouse	adipose tissue	up	11150307	-0.129527	0.169057
PPARγ	Plin1	mouse	adipose tissue	up	14726448
PPARγ	Mc2r	mouse	adipose tissue	up	15028712
PPARγ	Gsta2	mouse	liver,adipose tissue	up	15150131
PPARγ	Pcx	mouse	adipose tissue	up	15917242	0.722877	7.48726e-15
PPARγ	Nos2	mouse	kidney/glomerulus	up	15950726	-0.8471	2.30495e-11
PPARγ	Bace1	mouse	brain	up	16407166	-0.389042	1.36693e-05
PPARγ	Serpine1	mouse	adipose tissue	up	16843437	-0.379767	0.00117523
PPARγ	Lipe	mouse	adipose tissue	up	17134676	0.565215	1.80602e-08
PPARγ	Ren	mouse	kidney	up	17785633
PPARγ	Pdx1	mouse	pancreas	up	18718916
PPARγ	Cidec	mouse	adipose tissue	up	18845124
PPARγ	Gck	mouse	liver	up	19366697
PPARγ	Vldlr	mouse	adipose tissue	up	19706614	2.16697	7.53223e-133
PPARγ	Ucp3	mouse	adipose tissue	up	20360005
PPARγ	Ucp2	mouse	adipose tissue	up	20360005	-0.129527	0.169057
PPARγ	Sod2	mouse	retina	up	19226370	0.646276	8.54664e-22
PPARγ	Slc22a5	mouse	intestinal mucosa	up	20558736	0.365256	0.00125106
PPARγ	Gipr	mouse	adipose tissue	up	21245029
PPARγ	Lrp2	mouse	kidney	up	21311715	0.492116	0.0139941
PPARγ	Vldlr	mouse	adipose tissue	up	21924248	2.16697	7.53223e-133
PPARγ	Cd36	mouse	adipose tissue	up	9642225	-1.16771	2.42618e-09
PPARγ	Fabp4	mouse	adipose tissue	up	7838715	-0.12781	0.257185
PPARγ	Muc1	mouse	trophoblast stem	up	15572671
PPARγ	Ywhae	mouse	N2-A neuroblastoma cells	up	19221220	0.106025	0.252541
PPARγ	Rgs5	mouse	vascular smooth muscle	up	22962432
PPARγ	Ppargc1a	mouse	HIB-1B cells and 3T3-L1 cells	up	16513826	-0.058012	0.85254
PPARγ	Plin1	mouse	3T3-L1 cells	up	16534556
PPARγ	Slc2a2	mouse	primary cultured mouse hepatocytes	up	15886523
PPARγ	Fatp1	mouse	CV-1 cells, 3T3-L1 cells	up	9933587
PPARγ	ERP44	pig	adipose tissue, kidney	down	20484463	-0.07175	0.422852
PPARγ	Dbi	rat	adipose tissue	up	12015306	-0.780019	5.18309e-24
PPARγ	Cat	rat	endothelium	up	12456800	-0.205995	0.0141814
PPARγ	Slc1a2	rat	brain	up	17213861
PPARγ	Nr1d1	rat	adipose tissue	up	12821652	-0.12153	0.293616
PPARγ	Lpl	rat	adipose tissue	up	8895578	-0.566603	1.6981e-11
PPARγ	Ucp3	rat	brown fat	up	10873645
PPARγ	Gsta2	rat	liver,adipose tissue	up	15150131
PPARγ	Bace1	rat	brain	up	16407166	-0.389042	1.36693e-05
PPARγ	Pla2g2a	rat	vascular smooth muscle	up	17908795
PPARγ	Gck	rat	liver	up	19366697
PPARγ	Slc25a1	rat	liver	up	22249025	-0.880134	1.90573e-30
PPARγ	Mat2a	rat	liver	up	22271545	0.156405	0.0134703
PPARγ	Mat2a	rat	hepatic stellate cells	down	22271545	0.156405	0.0134703
PPARγ	Hmgcs2	rat	3T3-L1 cells	up	11356173
PPARγ	Rbp4	mouse	adipose tissue	up	22253419
PPARγ	MRAP	mouse	3T3-L1 cells	up	23994134
PPARγ	ADIPOQ	human	adipocytes	up	12829629
