# Supplementary material for: PGC‐1a integrates a metabolism and growth network linked to caloric restriction
Source: Aging Cell. 2019 Jul 3;18(5):e12999. doi: 10.1111/acel.12999 (PMC6718593; doi:10.1111/acel.12999)
Supplement: Supplementary file 8 [file ACEL-18-e12999-s008.xlsx]

## Sheet: PGC-OE DE genes
KEGG Pathway	Category	Pathway	Observed	Expected	Enrichment	Raw P-value	Adjusted P-vlaue
ABC transporters	homeostasis	45	16	3.83	4.17	4.39e-07	1.04e-06
Acute myeloid leukemia	curated	57	23	4.86	4.74	7.15e-11	3.1e-10
Adherens junction	structure	75	28	6.39	4.38	6.02e-12	3.04e-11
Adipocytokine signaling pathway	immune	68	24	5.79	4.14	7.35e-10	2.7e-09
Alanine, aspartate and glutamate metabolism	metabolism	33	13	2.81	4.62	1.37e-06	3.1e-06
Aldosterone-regulated sodium reabsorption	curated	44	14	3.75	3.74	1.02e-05	2.01e-05
Alzheimer's disease	curated	188	54	16.02	3.37	7.39e-16	7.64e-15
Amino sugar and nucleotide sugar metabolism	curated	48	24	4.09	5.87	8.54e-14	6.86e-13
Amoebiasis	curated	116	43	9.88	4.35	2.01e-17	2.91e-16
Amyotrophic lateral sclerosis (ALS)	curated	56	15	4.77	3.14	4.92e-05	8.9e-05
Apoptosis	homeostasis	86	29	7.33	3.96	4.66e-11	2.2e-10
Arginine and proline metabolism	metabolism	54	18	4.6	3.91	2.6e-07	6.49e-07
Axon guidance	structure	131	49	11.16	4.39	7.73e-20	1.52e-18
B cell receptor signaling pathway	immune	76	20	6.47	3.09	3.91e-06	8.16e-06
Basal cell carcinoma	curated	55	18	4.69	3.84	3.56e-07	8.68e-07
Basal transcription factors	homeostasis	36	12	3.07	3.91	2.57e-05	4.89e-05
beta-Alanine metabolism	metabolism	23	10	1.96	5.1	8.06e-06	1.62e-05
Biosynthesis of unsaturated fatty acids	metabolism	25	11	2.13	5.17	2.44e-06	5.29e-06
Bladder cancer	curated	43	15	3.66	4.09	1.33e-06	3.04e-06
Calcium signaling pathway	homeostasis	178	43	15.16	2.84	3e-10	1.25e-09
Cell cycle	growth	127	44	10.82	4.07	1.64e-16	1.87e-15
Chagas disease (American trypanosomiasis)	curated	100	30	8.52	3.52	5.65e-10	2.15e-09
Chemokine signaling pathway	immune	185	53	15.76	3.36	1.54e-15	1.45e-14
Chronic myeloid leukemia	curated	74	31	6.3	4.92	1.07e-14	8.93e-14
Colorectal cancer	curated	65	20	5.54	3.61	2.54e-07	6.41e-07
Cytokine-cytokine receptor interaction	immune	245	47	20.87	2.25	1.18e-07	3.2e-07
Cytosolic DNA-sensing pathway	homeostasis	56	16	4.77	3.35	1.14e-05	2.23e-05
Dilated cardiomyopathy	structure	89	20	7.58	2.64	4.84e-05	8.83e-05
DNA replication	growth	35	20	2.98	6.71	3.59e-13	2.43e-12
Dorso-ventral axis formation	curated	22	12	1.87	6.4	4.13e-08	1.18e-07
ECM-receptor interaction	structure	86	31	7.33	4.23	1.35e-12	7.51e-12
Endocytosis	structure	220	67	18.74	3.58	8e-21	1.93e-19
Endometrial cancer	curated	52	21	4.43	4.74	4.68e-10	1.81e-09
ErbB signaling pathway	growth	87	29	7.41	3.91	6.42e-11	2.84e-10
Fatty acid metabolism	metabolism	48	19	4.09	4.65	4.68e-09	1.56e-08
Fc epsilon RI signaling pathway	immune	80	20	6.81	2.93	9.1e-06	1.81e-05
Fc gamma R-mediated phagocytosis	structure	90	32	7.67	4.17	9.1e-13	5.34e-12
Focal adhesion	structure	200	70	17.04	4.11	1.13e-25	6.13e-24
Fructose and mannose metabolism	metabolism	37	15	3.15	4.76	1.34e-07	3.59e-07
Galactose metabolism	metabolism	27	10	2.3	4.35	4.32e-05	8.01e-05
Gap junction	structure	88	34	7.5	4.54	1.03e-14	8.93e-14
Gastric acid secretion	curated	73	19	6.22	3.06	8.06e-06	1.62e-05
Glioma	curated	66	23	5.62	4.09	2.2e-09	7.7e-09
Glutathione metabolism	metabolism	54	20	4.6	4.35	7.23e-09	2.31e-08
Glycerolipid metabolism	metabolism	51	18	4.34	4.14	9.62e-08	2.68e-07
Glycerophospholipid metabolism	metabolism	80	28	6.81	4.11	3.64e-11	1.76e-10
Glycolysis / Gluconeogenesis	metabolism	62	16	5.28	3.03	4.59e-05	8.44e-05
Glycosaminoglycan biosynthesis - chondroitin sulfate	metabolism	22	10	1.87	5.34	4.93e-06	1.01e-05
Glycosylphosphatidylinositol(GPI)-anchor biosynthesis	curated	25	13	2.13	6.1	2.38e-08	7.17e-08
GnRH signaling pathway	growth	99	31	8.43	3.68	8.78e-11	3.74e-10
Hepatitis C	curated	137	46	11.67	3.94	1.37e-16	1.75e-15
Huntington's disease	curated	197	50	16.78	2.98	1.57e-12	8.52e-12
Hypertrophic cardiomyopathy (HCM)	curated	83	20	7.07	2.83	1.64e-05	3.18e-05
Inositol phosphate metabolism	metabolism	57	20	4.86	4.12	2.12e-08	6.48e-08
Insulin signaling pathway	growth	137	52	11.67	4.46	2.68e-21	7.27e-20
Jak-STAT signaling pathway	growth	153	39	13.03	2.99	3.67e-10	1.45e-09
Leishmaniasis	curated	64	20	5.45	3.67	1.91e-07	4.99e-07
Leukocyte transendothelial migration	immune	120	33	10.22	3.23	9.85e-10	3.56e-09
Long-term depression	curated	72	22	6.13	3.59	7.46e-08	2.1e-07
Long-term potentiation	curated	69	26	5.88	4.42	2.65e-11	1.31e-10
Lysine degradation	metabolism	45	15	3.83	3.91	2.57e-06	5.52e-06
Lysosome	homeostasis	123	53	10.48	5.06	8.87e-25	3.85e-23
MAPK signaling pathway	growth	268	91	22.83	3.99	9.31e-32	6.73e-30
Melanogenesis	growth	100	26	8.52	3.05	1.93e-07	4.99e-07
Melanoma	curated	72	20	6.13	3.26	1.56e-06	3.49e-06
Metabolic pathways	curated	1184	337	100.86	3.34	4.5e-91	9.76e-89
Mismatch repair	homeostasis	22	10	1.87	5.34	4.93e-06	1.01e-05
mRNA surveillance pathway	homeostasis	93	33	7.92	4.17	4.31e-13	2.75e-12
mTOR signaling pathway	growth	53	25	4.51	5.54	1.44e-13	1.08e-12
N-Glycan biosynthesis	metabolism	50	16	4.26	3.76	2.21e-06	4.84e-06
Natural killer cell mediated cytotoxicity	immune	125	29	10.65	2.72	5.44e-07	1.27e-06
Neurotrophin signaling pathway	growth	131	46	11.16	4.12	1.86e-17	2.88e-16
NOD-like receptor signaling pathway	immune	57	21	4.86	4.32	3.42e-09	1.16e-08
Non-small cell lung cancer	curated	55	18	4.69	3.84	3.56e-07	8.68e-07
Notch signaling pathway	homeostasis	50	16	4.26	3.76	2.21e-06	4.84e-06
Nucleotide excision repair	homeostasis	43	17	3.66	4.64	3.08e-08	8.91e-08
Oocyte meiosis	curated	113	42	9.63	4.36	4.21e-17	5.71e-16
Osteoclast differentiation	curated	118	37	10.05	3.68	1.32e-12	7.51e-12
Other glycan degradation	metabolism	17	8	1.45	5.52	3.32e-05	6.26e-05
Oxidative phosphorylation	metabolism	147	35	12.52	2.79	1.92e-08	5.95e-08
p53 signaling pathway	homeostasis	70	29	5.96	4.86	1.09e-13	8.45e-13
Pancreatic cancer	curated	71	25	6.05	4.13	3.46e-10	1.39e-09
Parkinson's disease	curated	148	33	12.61	2.62	2.51e-07	6.41e-07
Pathways in cancer	growth	325	112	27.69	4.05	1.9e-39	2.06e-37
Peroxisome	homeostasis	80	25	6.81	3.67	5.91e-09	1.94e-08
Phagosome	structure	176	42	14.99	2.8	7.17e-10	2.68e-09
Phosphatidylinositol signaling system	growth	78	30	6.64	4.51	4.3e-13	2.75e-12
PPAR signaling pathway	metabolism	80	24	6.81	3.52	2.88e-08	8.45e-08
Prion diseases	curated	35	14	2.98	4.7	4.29e-07	1.03e-06
Progesterone-mediated oocyte maturation	curated	88	31	7.5	4.14	2.72e-12	1.41e-11
Propanoate metabolism	metabolism	33	14	2.81	4.98	1.79e-07	4.74e-07
Prostate cancer	curated	89	32	7.58	4.22	6.38e-13	3.85e-12
Protein processing in endoplasmic reticulum	homeostasis	169	61	14.4	4.24	2.25e-23	6.97e-22
Purine metabolism	metabolism	168	54	14.31	3.77	3.04e-18	5.07e-17
Pyrimidine metabolism	metabolism	99	34	8.43	4.03	5.67e-13	3.52e-12
Regulation of actin cytoskeleton	structure	216	66	18.4	3.59	1.27e-20	2.76e-19
Renal cell carcinoma	curated	71	26	6.05	4.3	5.62e-11	2.54e-10
Rheumatoid arthritis	curated	81	26	6.9	3.77	1.55e-09	5.51e-09
Ribosome	homeostasis	119	42	10.14	4.14	3.68e-16	3.99e-15
Ribosome biogenesis in eukaryotes	growth	86	26	7.33	3.55	6.47e-09	2.1e-08
RIG-I-like receptor signaling pathway	immune	69	20	5.88	3.4	7.43e-07	1.72e-06
RNA degradation	homeostasis	76	26	6.47	4.02	3.21e-10	1.31e-09
RNA transport	homeostasis	168	55	14.31	3.84	5.78e-19	1.05e-17
Salivary secretion	curated	77	24	6.56	3.66	1.25e-08	3.93e-08
Small cell lung cancer	curated	87	32	7.41	4.32	3.09e-13	2.16e-12
SNARE interactions in vesicular transport	structure	35	13	2.98	4.36	2.99e-06	6.36e-06
Sphingolipid metabolism	metabolism	41	16	3.49	4.58	9.74e-08	2.68e-07
Spliceosome	homeostasis	138	38	11.76	3.23	5.29e-11	2.44e-10
Steroid biosynthesis	metabolism	18	8	1.53	5.22	5.52e-05	9.9e-05
T cell receptor signaling pathway	immune	110	29	9.37	3.09	2.79e-08	8.29e-08
TGF-beta signaling pathway	immune	85	23	7.24	3.18	4.43e-07	1.04e-06
Thyroid cancer	curated	30	11	2.56	4.3	2e-05	3.84e-05
Tight junction	structure	137	35	11.67	3	2.67e-09	9.2e-09
Toll-like receptor signaling pathway	immune	101	37	8.6	4.3	5.21e-15	4.71e-14
Toxoplasmosis	curated	127	44	10.82	4.07	1.64e-16	1.87e-15
Type II diabetes mellitus	curated	49	14	4.17	3.35	3.99e-05	7.46e-05
Ubiquitin mediated proteolysis	homeostasis	140	56	11.93	4.7	3.81e-24	1.38e-22
Valine, leucine and isoleucine degradation	metabolism	50	23	4.26	5.4	2.63e-12	1.39e-11
Vascular smooth muscle contraction	curated	123	39	10.48	3.72	2.22e-13	1.61e-12
VEGF signaling pathway	growth	76	20	6.47	3.09	3.91e-06	8.16e-06
Wnt signaling pathway	growth	154	48	13.12	3.66	8.61e-16	8.49e-15

## Sheet: PGC-OE isoforms
KEGG Pathway	Category	Pathway	Observed	Expected	Enrichment	Raw P-value	Adjusted P-vlaue		Input: genes with multiple annotated transcripts detected and at least one transcript p<0.01 FC>1.2
Chronic myeloid leukemia	curated	74	13	1.19	10.92	1.89e-10	3.91e-09
mRNA surveillance pathway	homeostasis	93	16	1.5	10.69	2.14e-12	7.76e-11
Ubiquitin mediated proteolysis	homeostasis	140	20	2.25	8.88	1.49e-13	7.2e-12
Acute myeloid leukemia	curated	57	8	0.92	8.72	3.59e-06	2.08e-05
ErbB signaling pathway	growth	87	12	1.4	8.57	1.65e-08	1.84e-07
Adherens junction	structure	75	10	1.21	8.29	3.58e-07	2.88e-06
Fc gamma R-mediated phagocytosis	structure	90	12	1.45	8.29	2.44e-08	2.36e-07
Adipocytokine signaling pathway	immune	68	9	1.09	8.23	1.47e-06	1.02e-05
Bacterial invasion of epithelial cells	immune	71	9	1.14	7.88	2.12e-06	1.34e-05
Pancreatic cancer	curated	71	9	1.14	7.88	2.12e-06	1.34e-05
Prostate cancer	curated	89	11	1.43	7.68	2.06e-07	1.76e-06
Glioma	curated	66	8	1.06	7.53	1.1e-05	5.91e-05
Osteoclast differentiation	curated	118	14	1.9	7.37	7.87e-09	9.51e-08
Neurotrophin signaling pathway	growth	131	15	2.11	7.12	3.8e-09	5.01e-08
Endocytosis	structure	220	25	3.54	7.06	3.13e-14	2.27e-12
RNA transport	homeostasis	168	19	2.7	7.03	4.05e-11	9.79e-10
Small cell lung cancer	curated	87	9	1.4	6.43	1.16e-05	6.01e-05
Hepatitis C	curated	137	14	2.2	6.35	5.39e-08	4.88e-07
Dilated cardiomyopathy	structure	89	9	1.43	6.28	1.4e-05	7e-05
Pathways in cancer	growth	325	32	5.23	6.12	5.26e-16	7.63e-14
Chemokine signaling pathway	immune	185	18	2.98	6.05	1.55e-09	2.5e-08
Focal adhesion	structure	200	19	3.22	5.9	8.19e-10	1.48e-08
Insulin signaling pathway	growth	137	13	2.2	5.9	3.81e-07	2.91e-06
Protein processing in endoplasmic reticulum	homeostasis	169	16	2.72	5.88	1.83e-08	1.9e-07
Spliceosome	homeostasis	138	12	2.22	5.4	2.68e-06	1.62e-05
MAPK signaling pathway	growth	268	21	4.31	4.87	3.58e-09	5.01e-08
Wnt signaling pathway	growth	154	12	2.48	4.84	8.35e-06	4.66e-05
Regulation of actin cytoskeleton	structure	216	16	3.48	4.6	5.44e-07	3.94e-06
Metabolic pathways	curated	1184	55	19.05	2.89	4.41e-12	1.28e-10

## Sheet: DEXseq
KEGG Pathway	Category	Pathway	Observed	Expected	Enrichment	Raw P-value	Adjusted P-vlaue
Axon guidance	structure	131	9	1.38	6.51	1.16e-05	0.0002
Basal transcription factors	homeostasis	36	5	0.38	13.15	3.71e-05	0.0006
Cell cycle	growth	127	8	1.34	5.97	6.59e-05	0.0009
Endocytosis	homeostasis	220	11	2.32	4.73	2.6e-05	0.0005
Focal adhesion	structure	200	13	2.11	6.16	2.62e-07	1.6e-05
Lysine degradation	metabolism	45	5	0.48	10.52	0.0001	0.001
MAPK signaling pathway	growth	268	14	2.83	4.95	1.28e-06	3.9e-05
Metabolic pathways	curated	1184	33	12.5	2.64	6.3e-07	2.56e-05
Spliceosome	homeostasis	138	10	1.46	6.86	2.36e-06	5.76e-05
Wnt signaling pathway	growth	154	12	1.63	7.38	1.06e-07	1.29e-05

## Sheet: HMDP core 801 genes
KEGG Pathway	Category	Pathway	Observed	Expected	Enrichment	Raw P-value	Adjusted P-vlaue
Adipocytokine signaling pathway	immune	68	9	0.94	9.56	4.25e-07	2.99e-06
Alzheimer's disease	curated	188	23	2.6	8.84	2.93e-15	1.9e-13
Apoptosis	homeostasis	86	9	1.19	7.56	3.18e-06	1.66e-05
Cardiac muscle contraction	curated	81	8	1.12	7.13	1.72e-05	7.96e-05
Cell adhesion molecules (CAMs)	structure	149	12	2.06	5.82	1.29e-06	8.36e-06
Cell cycle	growth	127	12	1.76	6.83	2.3e-07	1.86e-06
Citrate cycle (TCA cycle)	metabolism	31	9	0.43	20.97	2.74e-10	4.93e-09
Cytokine-cytokine receptor interaction	immune	245	21	3.39	6.19	4.74e-11	1.28e-09
ECM-receptor interaction	structure	86	10	1.19	8.4	3.36e-07	2.47e-06
Endocytosis	homeostasis	220	16	3.05	5.25	9.46e-08	8.51e-07
Fatty acid elongation in mitochondria	metabolism	8	4	0.11	36.12	2.44e-06	1.36e-05
Focal adhesion	structure	200	22	2.77	7.95	1.08e-13	4.37e-12
Glycerophospholipid metabolism	metabolism	80	8	1.11	7.22	1.57e-05	7.48e-05
Huntington's disease	curated	197	18	2.73	6.6	4.03e-10	5.94e-09
Hypertrophic cardiomyopathy (HCM)	curated	83	8	1.15	6.96	2.06e-05	9.27e-05
Insulin signaling pathway	growth	137	13	1.9	6.85	6.9e-08	6.58e-07
Leishmaniasis	curated	64	8	0.89	9.03	2.91e-06	1.57e-05
Leukocyte transendothelial migration	immune	120	13	1.66	7.83	1.4e-08	1.62e-07
Lysosome	homeostasis	123	13	1.7	7.63	1.89e-08	2.04e-07
MAPK signaling pathway	growth	268	17	3.71	4.58	2.7e-07	2.08e-06
Metabolic pathways	curated	1184	79	16.39	4.82	1.36e-30	2.2e-28
Natural killer cell mediated cytotoxicity	immune	125	11	1.73	6.36	1.48e-06	8.88e-06
Neurotrophin signaling pathway	growth	131	11	1.81	6.07	2.36e-06	1.36e-05
Oocyte meiosis	curated	113	13	1.56	8.31	6.72e-09	8.37e-08
Osteoclast differentiation	curated	118	14	1.63	8.57	1.18e-09	1.59e-08
Oxidative phosphorylation	metabolism	147	19	2.03	9.34	2.75e-13	8.91e-12
Pancreatic cancer	curated	71	8	0.98	8.14	6.43e-06	3.26e-05
Parkinson's disease	curated	148	16	2.05	7.81	3.15e-10	5.1e-09
Pathways in cancer	growth	325	29	4.5	6.45	3.51e-15	1.9e-13
Prostate cancer	curated	89	11	1.23	8.93	4.58e-08	4.64e-07
Protein digestion and absorption	homeostasis	78	9	1.08	8.33	1.39e-06	8.66e-06
Protein processing in endoplasmic reticulum	homeostasis	169	13	2.34	5.56	7.91e-07	5.34e-06
Regulation of actin cytoskeleton	structure	216	19	2.99	6.35	2.53e-10	4.93e-09
Rheumatoid arthritis	curated	81	10	1.12	8.92	1.9e-07	1.62e-06
Toxoplasmosis	curated	127	10	1.76	5.69	1.19e-05	5.84e-05
Ubiquitin mediated proteolysis	homeostasis	140	16	1.94	8.26	1.36e-10	3.15e-09

## Sheet: HMDP tissue specific
KEGG Pathway - ADI all	Pathway	Observed	Expected	Enrichment	Raw P-value	Adjusted P-vlaue		KEGG Pathway - LV all	Pathway	Observed	Expected	Enrichment	Raw P-value	Adjusted P-vlaue		KEGG Pathway - SKM all	Pathway	Observed	Expected	Enrichment	Raw P-value	Adjusted P-vlaue
Steroid biosynthesis	18	7	0.82	8.56	8.12e-06	2.77e-05		Ascorbate and aldarate metabolism	25	7	0.7	9.97	4.19e-06	2.75e-05		Intestinal immune network for IgA production	43	7	0.63	11.19	2.75e-06	7.15e-05
Mismatch repair	22	8	1	8	3.25e-06	1.23e-05		Fatty acid metabolism	48	12	1.35	8.9	6.32e-09	1.25e-07		Staphylococcus aureus infection	50	8	0.73	10.99	6.09e-07	1.98e-05
beta-Alanine metabolism	23	8	1.05	7.65	4.78e-06	1.75e-05		ABC transporters	45	11	1.26	8.7	3.5e-08	5.3e-07		Ribosome	119	12	1.73	6.93	1.91e-07	8.28e-06
Pentose phosphate pathway	28	9	1.27	7.07	2.57e-06	9.94e-06		Nucleotide excision repair	43	10	1.21	8.28	2.45e-07	2.84e-06		Olfactory transduction	1007	44	14.65	3	1.85e-10	1.2e-08
SNARE interactions in vesicular transport	35	11	1.59	6.91	2.54e-07	1.63e-06		Starch and sucrose metabolism	45	10	1.26	7.91	3.87e-07	4.01e-06		Metabolic pathways	1184	50	17.23	2.9	3.47e-11	4.51e-09
DNA replication	35	11	1.59	6.91	2.54e-07	1.63e-06		Bile secretion	71	14	1.99	7.02	9.69e-09	1.74e-07
Maturity onset diabetes of the young	26	8	1.18	6.77	1.35e-05	4.32e-05		Steroid hormone biosynthesis	55	10	1.54	6.47	2.75e-06	1.93e-05		SKM Positive	Pathway	Observed	Expected	Enrichment	Raw P-value	Adjusted P-vlaue
Homologous recombination	27	8	1.23	6.52	1.84e-05	5.47e-05		Valine, leucine and isoleucine degradation	50	9	1.4	6.41	9.43e-06	4.76e-05		Valine, leucine and isoleucine degradation	50	8	0.62	12.95	1.78e-07	4.66e-06
Acute myeloid leukemia	57	15	2.59	5.79	2.53e-08	2.47e-07		Colorectal cancer	65	11	1.83	6.03	1.85e-06	1.4e-05		Lysine degradation	45	7	0.56	12.59	1.29e-06	2.11e-05
Basal transcription factors	36	9	1.64	5.5	2.52e-05	7.28e-05		Retinol metabolism	77	13	2.16	6.01	2.23e-07	2.84e-06		Fatty acid metabolism	48	7	0.59	11.8	2.03e-06	2.66e-05
Colorectal cancer	65	16	2.95	5.42	2.47e-08	2.47e-07		Hepatitis C	137	23	3.85	5.98	6.33e-12	3.12e-10		Dilated cardiomyopathy	89	9	1.1	8.18	1.69e-06	2.46e-05
Fructose and mannose metabolism	37	9	1.68	5.35	3.19e-05	8.6e-05		Protein processing in endoplasmic reticulum	169	28	4.75	5.9	4.72e-14	3.81e-12		Peroxisome	80	8	0.99	8.09	6.93e-06	7.57e-05
Notch signaling pathway	50	12	2.27	5.28	1.84e-06	7.86e-06		Complement and coagulation cascades	76	12	2.13	5.62	1.36e-06	1.16e-05		Tight junction	137	12	1.69	7.09	1.58e-07	4.66e-06
Progesterone-mediated oocyte maturation	88	21	4	5.25	3.14e-10	5.85e-09		VEGF signaling pathway	76	12	2.13	5.62	1.36e-06	1.16e-05		Oxidative phosphorylation	147	12	1.82	6.61	3.4e-07	6.85e-06
Melanoma	72	17	3.27	5.19	1.79e-08	2.04e-07		Toxoplasmosis	127	20	3.57	5.61	4.82e-10	1.36e-08		Huntington's disease	197	16	2.43	6.57	4.17e-09	2.73e-07
Amino sugar and nucleotide sugar metabolism	48	11	2.18	5.04	7.97e-06	2.77e-05		Salivary secretion	77	12	2.16	5.55	1.57e-06	1.24e-05		Parkinson's disease	148	12	1.83	6.56	3.66e-07	6.85e-06
Small cell lung cancer	87	19	3.95	4.8	1.05e-08	1.43e-07		Pancreatic cancer	71	11	1.99	5.52	4.53e-06	2.88e-05		Alzheimer's disease	188	14	2.32	6.03	1.14e-07	4.66e-06
Protein digestion and absorption	78	17	3.55	4.79	6.37e-08	5.22e-07		Long-term depression	72	11	2.02	5.44	5.21e-06	3.17e-05		Neuroactive ligand-receptor interaction	277	15	3.42	4.38	2.38e-06	2.83e-05
Chronic myeloid leukemia	74	16	3.36	4.76	1.74e-07	1.19e-06		Insulin signaling pathway	137	20	3.85	5.2	1.9e-09	4.68e-08		MAPK signaling pathway	268	14	3.31	4.23	7.71e-06	7.77e-05
Peroxisome	80	17	3.64	4.68	9.46e-08	7.27e-07		Hypertrophic cardiomyopathy (HCM)	83	12	2.33	5.15	3.56e-06	2.42e-05		Metabolic pathways	1184	57	14.63	3.9	4.86e-18	6.37e-16
Glioma	66	14	3	4.67	1.29e-06	5.88e-06		Fc gamma R-mediated phagocytosis	90	13	2.53	5.14	1.42e-06	1.17e-05
Pancreatic cancer	71	15	3.23	4.65	5.76e-07	2.85e-06		Antigen processing and presentation	78	11	2.19	5.02	1.15e-05	5.66e-05		SKM Negative	Pathway	Observed	Expected	Enrichment	Raw P-value	Adjusted P-vlaue
Endometrial cancer	52	11	2.36	4.65	1.8e-05	5.43e-05		Fc epsilon RI signaling pathway	80	11	2.25	4.9	1.47e-05	6.73e-05		Asthma	23	5	0.24	20.55	3.74e-06	5.93e-05
Ribosome biogenesis in eukaryotes	86	18	3.91	4.6	5.12e-08	4.56e-07		PPAR signaling pathway	80	11	2.25	4.9	1.47e-05	6.73e-05		Intestinal immune network for IgA production	43	7	0.45	15.39	3.32e-07	9.21e-06
Hematopoietic cell lineage	82	17	3.73	4.56	1.39e-07	9.83e-07		Cardiac muscle contraction	81	11	2.27	4.84	1.66e-05	7.43e-05		Ribosome	119	15	1.26	11.92	2.95e-12	3.27e-10
ErbB signaling pathway	87	18	3.95	4.55	6.19e-08	5.22e-07		Dilated cardiomyopathy	89	12	2.5	4.8	7.47e-06	3.98e-05		Toll-like receptor signaling pathway	101	10	1.07	9.36	1.32e-07	4.88e-06
Axon guidance	131	27	5.95	4.53	3.78e-11	9.69e-10		Arachidonic acid metabolism	90	12	2.53	4.75	8.4e-06	4.35e-05		Rheumatoid arthritis	81	8	0.86	9.34	2.44e-06	5.42e-05
Hedgehog signaling pathway	54	11	2.45	4.48	2.63e-05	7.39e-05		MAPK signaling pathway	268	35	7.53	4.65	5.8e-14	3.81e-12		Phagosome	176	11	1.86	5.91	3.22e-06	5.93e-05
Glutathione metabolism	54	11	2.45	4.48	2.63e-05	7.39e-05		Neurotrophin signaling pathway	131	17	3.68	4.62	1.77e-07	2.49e-06		Cytokine-cytokine receptor interaction	245	15	2.59	5.79	7.14e-08	3.96e-06
Long-term potentiation	69	14	3.14	4.46	2.27e-06	9.12e-06		Toll-like receptor signaling pathway	101	13	2.84	4.58	5.31e-06	3.17e-05
Focal adhesion	200	40	9.09	4.4	2.45e-15	1.26e-13		Pancreatic secretion	104	13	2.92	4.45	7.37e-06	3.98e-05
Chagas disease (American trypanosomiasis)	100	20	4.55	4.4	2.14e-08	2.31e-07		Endocytosis	220	27	6.18	4.37	1.76e-10	5.78e-09
Fc gamma R-mediated phagocytosis	90	18	4.09	4.4	1.07e-07	7.83e-07		Axon guidance	131	16	3.68	4.35	9.27e-07	8.7e-06
Non-small cell lung cancer	55	11	2.5	4.4	3.15e-05	8.6e-05		Phagosome	176	21	4.94	4.25	2.96e-08	4.86e-07
Neurotrophin signaling pathway	131	26	5.95	4.37	2.08e-10	4.26e-09		Metabolic pathways	1184	140	33.25	4.21	5.91e-47	1.16e-44
ECM-receptor interaction	86	17	3.91	4.35	2.86e-07	1.69e-06		Wnt signaling pathway	154	18	4.33	4.16	3.84e-07	4.01e-06
VEGF signaling pathway	76	15	3.45	4.34	1.44e-06	6.42e-06		Neuroactive ligand-receptor interaction	277	32	7.78	4.11	1.88e-11	7.41e-10
Pathways in cancer	325	64	14.77	4.33	2.9e-23	2.97e-21		Cell cycle	127	14	3.57	3.93	1.45e-05	6.73e-05
Amyotrophic lateral sclerosis (ALS)	56	11	2.55	4.32	3.76e-05	9.88e-05		Calcium signaling pathway	178	19	5	3.8	7.58e-07	7.47e-06
Lysosome	123	24	5.59	4.29	1.46e-09	2.49e-08		Jak-STAT signaling pathway	153	16	4.3	3.72	7.2e-06	3.98e-05
Long-term depression	72	14	3.27	4.28	3.86e-06	1.44e-05		Regulation of actin cytoskeleton	216	22	6.07	3.63	2.39e-07	2.84e-06
Pyrimidine metabolism	99	19	4.5	4.22	9.57e-08	7.27e-07		Purine metabolism	168	17	4.72	3.6	5.89e-06	3.41e-05
Prostate cancer	89	17	4.05	4.2	4.79e-07	2.58e-06		Pathways in cancer	325	31	9.13	3.4	4.41e-09	9.65e-08
Amoebiasis	116	22	5.27	4.17	1.2e-08	1.45e-07		Cytokine-cytokine receptor interaction	245	22	6.88	3.2	2.02e-06	1.47e-05
Regulation of actin cytoskeleton	216	40	9.82	4.07	3.64e-14	1.24e-12
Complement and coagulation cascades	76	14	3.45	4.05	7.5e-06	2.65e-05		LV Positive	Pathway	Observed	Expected	Enrichment	Raw P-value	Adjusted P-vlaue
Insulin signaling pathway	137	25	6.23	4.01	2.88e-09	4.22e-08		Glycosaminoglycan degradation	21	7	0.51	13.81	4.07e-07	4.97e-06
Gap junction	88	16	4	4	2.05e-06	8.58e-06		Lysosome	123	29	2.97	9.77	1.37e-20	1.25e-18
Apoptosis	86	15	3.91	3.84	7.22e-06	2.6e-05		Inositol phosphate metabolism	57	12	1.38	8.72	9.72e-09	1.48e-07
Neuroactive ligand-receptor interaction	277	48	12.59	3.81	1.6e-15	1.09e-13		Nucleotide excision repair	43	9	1.04	8.67	7.32e-07	7.44e-06
Chemokine signaling pathway	185	32	8.41	3.81	8.01e-11	1.82e-09		Glycine, serine and threonine metabolism	34	7	0.82	8.53	1.43e-05	8.15e-05
Adherens junction	75	13	3.41	3.81	3.1e-05	8.59e-05		Proteasome	45	9	1.09	8.28	1.1e-06	9.59e-06
MAPK signaling pathway	268	46	12.18	3.78	8.86e-15	3.63e-13		Fatty acid metabolism	48	9	1.16	7.77	1.95e-06	1.55e-05
GnRH signaling pathway	99	17	4.5	3.78	2.27e-06	9.12e-06		Vasopressin-regulated water reabsorption	43	8	1.04	7.71	7.74e-06	4.99e-05
B cell receptor signaling pathway	76	13	3.45	3.76	3.59e-05	9.56e-05		Phosphatidylinositol signaling system	78	14	1.88	7.43	5.21e-09	9.53e-08
Hypertrophic cardiomyopathy (HCM)	83	14	3.77	3.71	2.14e-05	6.27e-05		ABC transporters	45	8	1.09	7.36	1.1e-05	6.71e-05
Leukocyte transendothelial migration	120	20	5.45	3.67	4.93e-07	2.59e-06		Leishmaniasis	64	11	1.55	7.12	3.6e-07	4.78e-06
Cell cycle	127	21	5.77	3.64	2.96e-07	1.69e-06		Oocyte meiosis	113	17	2.73	6.23	2.09e-09	4.25e-08
Toxoplasmosis	127	21	5.77	3.64	2.96e-07	1.69e-06		Cell cycle	127	19	3.07	6.2	2.64e-10	6.9e-09
Endocytosis	220	36	10	3.6	2.84e-11	8.32e-10		Protein processing in endoplasmic reticulum	169	25	4.08	6.13	5.41e-13	2.48e-11
T cell receptor signaling pathway	110	18	5	3.6	2.37e-06	9.34e-06		Phagosome	176	25	4.25	5.88	1.37e-12	5.01e-11
RNA transport	168	27	7.64	3.54	1.2e-08	1.45e-07		Bile secretion	71	10	1.71	5.83	7.91e-06	4.99e-05
Osteoclast differentiation	118	19	5.36	3.54	1.62e-06	7.07e-06		PPAR signaling pathway	80	11	1.93	5.69	3.57e-06	2.72e-05
Tight junction	137	22	6.23	3.53	2.64e-07	1.64e-06		Endocytosis	220	30	5.31	5.65	2.47e-14	1.51e-12
Melanogenesis	100	16	4.55	3.52	1.14e-05	3.83e-05		Ubiquitin mediated proteolysis	140	19	3.38	5.62	1.44e-09	3.29e-08
Toll-like receptor signaling pathway	101	16	4.59	3.49	1.3e-05	4.23e-05		Rheumatoid arthritis	81	11	1.96	5.62	4.04e-06	2.96e-05
Huntington's disease	197	31	8.95	3.46	1.75e-09	2.76e-08		VEGF signaling pathway	76	10	1.83	5.45	1.47e-05	8.15e-05
Purine metabolism	168	26	7.64	3.4	4.89e-08	4.56e-07		Hepatitis C	137	18	3.31	5.44	6.53e-09	1.09e-07
Metabolic pathways	1184	181	53.82	3.36	7.17e-47	1.47e-44		GnRH signaling pathway	99	13	2.39	5.44	8.11e-07	7.81e-06
Oocyte meiosis	113	17	5.14	3.31	1.42e-05	4.48e-05		Toll-like receptor signaling pathway	101	13	2.44	5.33	1.02e-06	9.33e-06
Wnt signaling pathway	154	23	7	3.29	5.42e-07	2.78e-06		Toxoplasmosis	127	15	3.07	4.89	4.79e-07	5.48e-06
Cell adhesion molecules (CAMs)	149	22	6.77	3.25	1.15e-06	5.36e-06		Neurotrophin signaling pathway	131	15	3.16	4.74	7.17e-07	7.44e-06
Vascular smooth muscle contraction	123	18	5.59	3.22	1.19e-05	3.93e-05		MAPK signaling pathway	268	30	6.47	4.64	4.47e-12	1.36e-10
Phagosome	176	25	8	3.13	4.7e-07	2.58e-06		Osteoclast differentiation	118	13	2.85	4.56	5.98e-06	4.21e-05
Protein processing in endoplasmic reticulum	169	24	7.68	3.12	7.94e-07	3.79e-06		Metabolic pathways	1184	130	28.59	4.55	3.19e-47	5.84e-45
Calcium signaling pathway	178	25	8.09	3.09	5.84e-07	2.85e-06		Wnt signaling pathway	154	16	3.72	4.3	1.16e-06	9.65e-06
Hepatitis C	137	19	6.23	3.05	1.52e-05	4.72e-05		Insulin signaling pathway	137	14	3.31	4.23	6.44e-06	4.36e-05
Alzheimer's disease	188	23	8.55	2.69	1.68e-05	5.14e-05		Oxidative phosphorylation	147	14	3.55	3.94	1.45e-05	8.15e-05
								Regulation of actin cytoskeleton	216	20	5.22	3.84	3.66e-07	4.78e-06
ADI Positive	Pathway	Observed	Expected	Enrichment	Raw P-value	Adjusted P-vlaue
Mismatch repair	22	10	0.77	13.01	1.16e-09	2.62e-08		LV Negative	Pathway	Observed	Expected	Enrichment	Raw P-value	Adjusted P-vlaue
Biosynthesis of unsaturated fatty acids	25	10	0.87	11.45	5.35e-09	7.24e-08		Circadian rhythm - mammal	22	8	0.73	11.01	2.95e-07	1.53e-06
Circadian rhythm - mammal	22	8	0.77	10.41	4.51e-07	3.98e-06		alpha-Linolenic acid metabolism	20	7	0.66	10.6	2.25e-06	8.96e-06
DNA replication	35	11	1.22	9	1.77e-08	1.89e-07		Vitamin digestion and absorption	24	8	0.79	10.09	6.39e-07	3.15e-06
Homologous recombination	27	8	0.94	8.48	2.68e-06	1.65e-05		Valine, leucine and isoleucine degradation	50	14	1.65	8.48	5.39e-10	6.2e-09
Pentose phosphate pathway	28	8	0.98	8.18	3.63e-06	2.11e-05		Biosynthesis of unsaturated fatty acids	25	7	0.83	8.48	1.21e-05	3.8e-05
Acute myeloid leukemia	37	9	1.29	6.96	3.9e-06	2.14e-05		Glycosphingolipid biosynthesis - lacto and neolacto series	26	7	0.86	8.15	1.61e-05	4.57e-05
Ribosome biogenesis in eukaryotes	86	18	3	5.99	8.85e-10	2.62e-08		Fat digestion and absorption	45	12	1.49	8.07	1.7e-08	1.26e-07
Bladder cancer	43	9	1.5	5.99	1.46e-05	6.05e-05		Tryptophan metabolism	45	12	1.49	8.07	1.7e-08	1.26e-07
Colorectal cancer	54	11	1.89	5.83	2.2e-06	1.51e-05		Butanoate metabolism	30	8	0.99	8.07	4.26e-06	1.6e-05
Pyrimidine metabolism	89	18	3.11	5.79	1.59e-09	2.72e-08		Ether lipid metabolism	36	9	1.19	7.57	1.93e-06	8.15e-06
Spliceosome	80	16	2.79	5.73	1.51e-08	1.77e-07		Starch and sucrose metabolism	45	11	1.49	7.4	1.79e-07	1.06e-06
Fat digestion and absorption	45	9	1.57	5.73	2.16e-05	8.12e-05		Arrhythmogenic right ventricular cardiomyopathy (ARVC)	74	18	2.44	7.36	2.53e-11	6.78e-10
Fructose and mannose metabolism	57	11	1.99	5.53	3.86e-06	2.14e-05		Salivary secretion	77	18	2.54	7.08	5.18e-11	8.5e-10
Endometrial cancer	52	10	1.82	5.51	1.09e-05	4.71e-05		Prion diseases	35	8	1.16	6.92	1.48e-05	4.26e-05
Prostate cancer	99	19	3.46	5.49	1.44e-09	2.72e-08		Porphyrin and chlorophyll metabolism	40	9	1.32	6.81	4.97e-06	1.77e-05
Glutathione metabolism	54	10	1.89	5.3	1.55e-05	6.29e-05		Tyrosine metabolism	37	8	1.22	6.55	2.29e-05	6.16e-05
Toxoplasmosis	65	12	2.27	5.29	2.31e-06	1.51e-05		Dilated cardiomyopathy	89	19	2.94	6.46	8.28e-11	1.22e-09
Basal cell carcinoma	55	10	1.92	5.21	1.84e-05	7.32e-05		Nucleotide excision repair	43	9	1.42	6.34	9.37e-06	3.13e-05
Long-term depression	72	13	2.51	5.17	1.15e-06	9.34e-06		Fatty acid metabolism	48	10	1.59	6.31	3.14e-06	1.23e-05
TGF-beta signaling pathway	85	15	2.97	5.05	2.4e-07	2.21e-06		Carbohydrate digestion and absorption	39	8	1.29	6.21	3.44e-05	9.01e-05
RNA transport	168	29	5.87	4.94	1.26e-12	8.53e-11		Type II diabetes mellitus	49	10	1.62	6.18	3.82e-06	1.46e-05
Pancreatic cancer	71	12	2.48	4.84	6.05e-06	3e-05		Glutathione metabolism	54	11	1.78	6.17	1.28e-06	5.52e-06
Renal cell carcinoma	71	12	2.48	4.84	6.05e-06	3e-05		Pancreatic secretion	104	21	3.43	6.11	2.62e-11	6.78e-10
Melanoma	72	12	2.51	4.77	7.03e-06	3.4e-05		Colorectal cancer	65	13	2.15	6.06	1.77e-07	1.06e-06
Pathways in cancer	325	53	11.35	4.67	1.08e-20	1.1e-18		Lysine degradation	45	9	1.49	6.06	1.39e-05	4.08e-05
Vascular smooth muscle contraction	123	20	4.3	4.66	1.08e-08	1.37e-07		Bile secretion	71	14	2.34	5.97	7.23e-08	4.99e-07
Chronic myeloid leukemia	74	12	2.58	4.64	9.42e-06	4.25e-05		Long-term depression	72	14	2.38	5.89	8.7e-08	5.8e-07
Drug metabolism - cytochrome P450	87	14	3.04	4.61	1.91e-06	1.44e-05		Hypertrophic cardiomyopathy (HCM)	83	16	2.74	5.84	1.2e-08	9.94e-08
Tight junction	137	22	4.79	4.6	2.58e-09	3.74e-08		Antigen processing and presentation	78	15	2.58	5.82	3.54e-08	2.53e-07
Dilated cardiomyopathy	89	14	3.11	4.5	2.52e-06	1.6e-05		Protein processing in endoplasmic reticulum	169	31	5.58	5.55	8.76e-15	6.04e-13
Hypertrophic cardiomyopathy (HCM)	83	13	2.9	4.48	6.01e-06	3e-05		Metabolism of xenobiotics by cytochrome P450	77	14	2.54	5.51	2.1e-07	1.17e-06
Wnt signaling pathway	154	24	5.38	4.46	9.29e-10	2.62e-08		Steroid hormone biosynthesis	55	10	1.82	5.51	1.14e-05	3.63e-05
Cell adhesion molecules (CAMs)	149	23	5.2	4.42	2.5e-09	3.74e-08		Basal cell carcinoma	55	10	1.82	5.51	1.14e-05	3.63e-05
Peroxisome	138	21	4.82	4.36	1.57e-08	1.77e-07		Toxoplasmosis	127	23	4.19	5.48	3.16e-11	7.27e-10
GnRH signaling pathway	86	13	3	4.33	8.97e-06	4.19e-05		Gastric acid secretion	73	13	2.41	5.39	7.27e-07	3.49e-06
Glycerophospholipid metabolism	80	12	2.79	4.29	2.13e-05	8.12e-05		Peroxisome	80	14	2.64	5.3	3.43e-07	1.73e-06
Small cell lung cancer	87	13	3.04	4.28	1.02e-05	4.5e-05		Adherens junction	75	13	2.48	5.25	1e-06	4.5e-06
Purine metabolism	168	25	5.87	4.26	1.13e-09	2.62e-08		Complement and coagulation cascades	76	13	2.51	5.18	1.17e-06	5.15e-06
ECM-receptor interaction	99	14	3.46	4.05	9.08e-06	4.19e-05		Drug metabolism - other enzymes	59	10	1.95	5.13	2.17e-05	5.99e-05
Focal adhesion	200	28	6.99	4.01	4.93e-10	2e-08		Tight junction	137	23	4.52	5.08	1.55e-10	2.01e-09
mRNA surveillance pathway	93	13	3.25	4	2.13e-05	8.12e-05		Axon guidance	131	22	4.33	5.08	3.83e-10	4.66e-09
Huntington's disease	197	27	6.88	3.92	1.61e-09	2.72e-08		Purine metabolism	168	28	5.55	5.05	1.98e-12	6.83e-11
Hedgehog signaling pathway	127	17	4.44	3.83	2.25e-06	1.51e-05		TGF-beta signaling pathway	85	14	2.81	4.99	7.41e-07	3.49e-06
Metabolic pathways	1184	158	41.36	3.82	1.21e-47	2.46e-45		Wnt signaling pathway	154	25	5.09	4.92	5.34e-11	8.5e-10
Hepatitis C	137	18	4.79	3.76	1.51e-06	1.18e-05		Vascular smooth muscle contraction	123	20	4.06	4.92	4.25e-09	4e-08
MAPK signaling pathway	268	35	9.36	3.74	2.62e-11	1.33e-09		Fc epsilon RI signaling pathway	80	13	2.64	4.92	2.14e-06	8.69e-06
Amoebiasis	116	15	4.05	3.7	1.34e-05	5.67e-05		Glycerophospholipid metabolism	80	13	2.64	4.92	2.14e-06	8.69e-06
Ubiquitin mediated proteolysis	140	18	4.89	3.68	2.07e-06	1.5e-05		Pyrimidine metabolism	99	16	3.27	4.89	1.6e-07	1e-06
Alzheimer's disease	188	24	6.57	3.65	5.11e-08	4.94e-07		Cell adhesion molecules (CAMs)	149	24	4.92	4.88	1.52e-10	2.01e-09
Protein processing in endoplasmic reticulum	169	21	5.9	3.56	5.38e-07	4.55e-06		Drug metabolism - cytochrome P450	87	14	2.87	4.87	9.93e-07	4.5e-06
Regulation of actin cytoskeleton	216	26	7.54	3.45	4.87e-08	4.94e-07		Hepatitis C	137	22	4.52	4.86	9.27e-10	1.01e-08
Insulin signaling pathway	137	16	4.79	3.34	2.55e-05	9.41e-05		Melanogenesis	100	16	3.3	4.84	1.85e-07	1.06e-06
Calcium signaling pathway	178	20	6.22	3.22	4.78e-06	2.55e-05		VEGF signaling pathway	76	12	2.51	4.78	7.14e-06	2.46e-05
Endocytosis	220	23	7.68	2.99	3.33e-06	1.99e-05		Ubiquitin mediated proteolysis	140	22	4.62	4.76	1.41e-09	1.46e-08
								Retinol metabolism	77	12	2.54	4.72	8.2e-06	2.78e-05
ADI Negative	Pathway	Observed	Expected	Enrichment	Raw P-value	Adjusted P-vlaue		Renal cell carcinoma	71	11	2.34	4.69	2.05e-05	5.73e-05
Glycosphingolipid biosynthesis - ganglio series	15	8	0.6	13.36	3.18e-08	2.12e-07		Insulin signaling pathway	137	21	4.52	4.64	5.25e-09	4.73e-08
Vasopressin-regulated water reabsorption	43	14	1.72	8.16	6.58e-10	5.98e-09		Calcium signaling pathway	178	27	5.88	4.59	4.63e-11	8.5e-10
Glycosaminoglycan biosynthesis - chondroitin sulfate	22	7	0.88	7.97	1.6e-05	5.33e-05		Leukocyte transendothelial migration	120	18	3.96	4.54	8.97e-08	5.8e-07
Lysosome	123	39	4.91	7.95	1.37e-24	1.37e-22		PPAR signaling pathway	80	12	2.64	4.54	1.23e-05	3.8e-05
ECM-receptor interaction	86	22	3.43	6.41	2.2e-12	4e-11		Cardiac muscle contraction	81	12	2.68	4.49	1.4e-05	4.08e-05
Amyotrophic lateral sclerosis (ALS)	56	13	2.23	5.82	2.38e-07	1.29e-06		Gap junction	88	13	2.91	4.47	6.4e-06	2.25e-05
Endocytosis	220	50	8.78	5.7	9.12e-24	6.08e-22		Amoebiasis	116	17	3.83	4.44	2.86e-07	1.52e-06
Progesterone-mediated oocyte maturation	88	20	3.51	5.7	2.2e-10	2.2e-09		Metabolic pathways	1184	172	39.1	4.4	1.09e-60	2.26e-58
Gap junction	88	20	3.51	5.7	2.2e-10	2.2e-09		GnRH signaling pathway	99	14	3.27	4.28	4.82e-06	1.75e-05
Sphingolipid metabolism	41	9	1.64	5.5	2.78e-05	8.69e-05		Neuroactive ligand-receptor interaction	277	39	9.15	4.26	3.07e-14	1.59e-12
Protein digestion and absorption	78	17	3.11	5.46	9.63e-09	7.41e-08		Regulation of actin cytoskeleton	216	30	7.13	4.21	3.84e-11	7.95e-10
Regulation of actin cytoskeleton	216	46	8.62	5.34	9.46e-21	4.73e-19		Pathways in cancer	325	45	10.73	4.19	6.29e-16	6.51e-14
Oocyte meiosis	113	24	4.51	5.32	1.67e-11	2.78e-10		MAPK signaling pathway	268	37	8.85	4.18	2.56e-13	1.06e-11
Fc gamma R-mediated phagocytosis	90	19	3.59	5.29	2.33e-09	1.86e-08		Progesterone-mediated oocyte maturation	88	12	2.91	4.13	3.28e-05	8.7e-05
Focal adhesion	200	42	7.98	5.26	7.77e-19	3.11e-17		Prostate cancer	89	12	2.94	4.08	3.68e-05	9.52e-05
Hematopoietic cell lineage	82	17	3.27	5.2	2.14e-08	1.48e-07		Focal adhesion	200	25	6.61	3.78	1.41e-08	1.12e-07
mTOR signaling pathway	53	11	2.12	5.2	6.47e-06	2.4e-05		Oocyte meiosis	113	14	3.73	3.75	2.27e-05	6.16e-05
Amoebiasis	116	24	4.63	5.18	3e-11	4.62e-10		Endocytosis	220	27	7.27	3.72	5.64e-09	4.86e-08
Neurotrophin signaling pathway	131	27	5.23	5.16	1.97e-12	3.94e-11		Chemokine signaling pathway	185	22	6.11	3.6	2.45e-07	1.33e-06
Glutathione metabolism	54	11	2.15	5.1	7.83e-06	2.85e-05		Cytokine-cytokine receptor interaction	245	29	8.09	3.58	3.61e-09	3.56e-08
Non-small cell lung cancer	55	11	2.19	5.01	9.44e-06	3.31e-05		Jak-STAT signaling pathway	153	17	5.05	3.36	1.37e-05	4.08e-05
VEGF signaling pathway	76	15	3.03	4.95	2.82e-07	1.45e-06		RNA transport	168	18	5.55	3.24	1.28e-05	3.9e-05
Renal cell carcinoma	71	14	2.83	4.94	7.08e-07	3.29e-06		Alzheimer's disease	188	20	6.21	3.22	4.82e-06	1.75e-05
Glioma	66	13	2.63	4.94	1.78e-06	7.74e-06		Huntington's disease	197	20	6.51	3.07	9.75e-06	3.2e-05
Insulin signaling pathway	127	25	5.07	4.93	3.68e-11	4.91e-10
ErbB signaling pathway	87	17	3.47	4.9	5.4e-08	3.37e-07
Small cell lung cancer	87	17	3.47	4.9	5.4e-08	3.37e-07
Melanoma	72	14	2.87	4.87	8.47e-07	3.85e-06
Adipocytokine signaling pathway	68	13	2.71	4.79	2.53e-06	1.03e-05
Axon guidance	131	25	5.23	4.78	7.45e-11	8.76e-10
Cell cycle	137	26	5.47	4.76	3.57e-11	4.91e-10
Chagas disease (American trypanosomiasis)	100	19	3.99	4.76	1.47e-08	1.05e-07
Melanogenesis	100	19	3.99	4.76	1.47e-08	1.05e-07
Phagosome	176	33	7.02	4.7	1.24e-13	2.76e-12
Apoptosis	86	16	3.43	4.66	2.69e-07	1.42e-06
p53 signaling pathway	70	13	2.79	4.65	3.56e-06	1.42e-05
Leukocyte transendothelial migration	120	22	4.79	4.59	2.22e-09	1.85e-08
Bacterial invasion of epithelial cells	71	13	2.83	4.59	4.2e-06	1.62e-05
GnRH signaling pathway	99	18	3.95	4.56	7.11e-08	4.18e-07
Phosphatidylinositol signaling system	78	14	3.11	4.5	2.32e-06	9.67e-06
Long-term potentiation	69	12	2.75	4.36	1.69e-05	5.54e-05
Complement and coagulation cascades	76	13	3.03	4.29	9.17e-06	3.28e-05
Neuroactive ligand-receptor interaction	277	47	11.05	4.25	5.46e-17	1.82e-15
Toll-like receptor signaling pathway	101	17	4.03	4.22	5.15e-07	2.51e-06
Purine metabolism	168	28	6.7	4.18	1.57e-10	1.74e-09
MAPK signaling pathway	268	44	10.69	4.11	1.85e-15	4.62e-14
Chemokine signaling pathway	185	30	7.38	4.06	7.12e-11	8.76e-10
Pyrimidine metabolism	99	16	3.95	4.05	1.93e-06	8.21e-06
Rheumatoid arthritis	81	13	3.23	4.02	1.87e-05	6.03e-05
Protein processing in endoplasmic reticulum	169	27	6.74	4	8.75e-10	7.61e-09
Toxoplasmosis	127	20	5.07	3.95	1.63e-07	9.31e-07
Calcium signaling pathway	178	28	7.1	3.94	6.2e-10	5.9e-09
Prostate cancer	89	14	3.55	3.94	1.15e-05	3.97e-05
Pathways in cancer	325	51	12.97	3.93	7.74e-17	2.21e-15
Metabolic pathways	1184	178	47.25	3.77	5.57e-53	1.11e-50
Tight junction	137	20	5.47	3.66	5.74e-07	2.73e-06
Osteoclast differentiation	118	17	4.71	3.61	4.74e-06	1.79e-05
Jak-STAT signaling pathway	153	22	6.11	3.6	2.1e-07	1.17e-06
T cell receptor signaling pathway	110	15	4.39	3.42	3.28e-05	9.79e-05
Oxidative phosphorylation	147	20	5.87	3.41	1.78e-06	7.74e-06
Vascular smooth muscle contraction	123	16	4.91	3.26	3.28e-05	9.79e-05
Huntington's disease	197	25	7.86	3.18	3.75e-07	1.87e-06
RNA transport	168	21	6.7	3.13	3.96e-06	1.55e-05
Wnt signaling pathway	154	19	6.15	3.09	1.35e-05	4.58e-05
Cytokine-cytokine receptor interaction	245	30	9.78	3.07	6.05e-08	3.67e-07
Cell adhesion molecules (CAMs)	149	18	5.95	3.03	3e-05	9.23e-05
Alzheimer's disease	188	21	7.5	2.8	2.27e-05	7.21e-05
