# Supplementary material for: PGC‐1a integrates a metabolism and growth network linked to caloric restriction
Source: Aging Cell. 2019 Jul 3;18(5):e12999. doi: 10.1111/acel.12999 (PMC6718593; doi:10.1111/acel.12999)
Supplement: Supplementary file 9 [file ACEL-18-e12999-s009.xlsx]

## Sheet: PGC-OE
UP 2x
Factor	Query Mean	Random Mean	Means Ratio	z-Score	t-test P-value	CDF P-value	Corrected P-value
EZH2	7.00063	2.95409	2.36981	12.6552	0	0	0
SUZ12	5.51908	2.55723	2.15822	6.14775	3.92942e-10	0	0
SMC3	5.53765	4.71571	1.1743	3.96938	3.60295e-05	0	0
RAD21	5.06203	4.4566	1.13585	3.88767	5.06062e-05	0	0
CTBP2	6.08409	4.54954	1.3373	3.62508	0.000144434	0.0001	0.00322
NANOG	6.31904	4.12114	1.53332	3.57236	0.000176891	0.0006	0.0138
PRDM1	7.51323	4.49919	1.66991	3.55623	0.000188107	0.0012	0.02415
CTCF	4.96759	4.53563	1.09524	3.41455	0.000319442	0.0002	0.00536667
DOWN 2x
Factor	Query Mean	Random Mean	Means Ratio	z-Score	t-test P-value	CDF P-value	Corrected P-value
STAT2	13.9291	4.6286	3.00936	8.77353	0	0	0
EZH2	5.71334	2.95616	1.93269	7.1916	3.20188e-13	0	0
STAT1	10.0917	4.85406	2.07902	6.28911	1.59644e-10	0	0
PRDM1	8.76544	4.49262	1.95107	4.23661	1.1346e-05	0.0003	0.00805
SUZ12	4.73675	2.56649	1.84562	3.81312	6.86104e-05	0.0005	0.0115
RAD21	5.15217	4.46356	1.15428	3.69922	0.00010813	0.0001	0.004025
REST	5.61426	4.27908	1.31202	3.6188	0.000147986	0.0002	0.00644

## Sheet: HMDP positive
Factor	Query Mean	Random Mean	Means Ratio	z-Score	t-test P-value	CDF P-value	Corrected P-value
YY1	7.88275	4.54639	1.73385	9.06928	0	0	0
PHF8	7.42104	4.72932	1.56916	8.04975	4.44089e-16	0	0
CHD1	9.12366	4.4633	2.04415	7.69445	7.10543e-15	0	0
TAF1	6.98974	4.6763	1.49472	7.47801	3.77476e-14	0	0
RBBP5	6.68587	4.67425	1.43036	6.60622	1.97129e-11	0	0
POLR2A	6.04409	4.50894	1.34047	6.54755	2.92434e-11	0	0
PLU1	7.17186	4.58376	1.56462	6.43688	6.09791e-11	0	0
WRNIP1	7.63061	4.66636	1.63524	6.15727	3.70045e-10	0	0
TAF7	7.07605	4.36671	1.62045	5.47286	2.21413e-08	0	0
HDAC1	7.45423	4.74723	1.57023	5.3936	3.45294e-08	0	0
CREB1	7.096	4.67197	1.51885	5.31741	5.26276e-08	0	0
TBP	6.31158	4.42941	1.42492	5.06708	2.0198e-07	0	0
NELFE	11.4436	3.20058	3.57548	5.00779	2.75287e-07	0.0001	0.000731818
MXI1	6.48114	4.69955	1.3791	4.8432	6.38821e-07	0	0
PML	6.21817	4.39559	1.41464	4.83294	6.72646e-07	0.0001	0.000766667
IRF1	6.87179	4.60426	1.49248	4.7884	8.40576e-07	0	0
E2F1	7.42157	4.71303	1.57469	4.62092	1.91019e-06	0	0
SAP30	7.20989	4.73396	1.52302	4.52538	3.0143e-06	0	0
NRF1	7.33422	4.51658	1.62385	4.46946	3.92088e-06	0	0
KDM5A	9.59646	4.50644	2.1295	4.45114	4.27078e-06	0.0002	0.00119259
GTF2B	7.52438	3.59386	2.09368	4.3968	5.49301e-06	0.0002	0.00123846
UBTF	6.88284	4.66074	1.47677	4.37986	5.9379e-06	0	0
BAF170	8.9534	4.43437	2.01909	4.24948	1.07134e-05	0	0
EGR1	6.15635	4.69179	1.31215	4.15655	1.61545e-05	0	0
CHD2	6.60685	4.51954	1.46184	4.09427	2.1175e-05	0.0004	0.00214667
MAX	5.66654	4.5989	1.23215	3.9588	3.76633e-05	0.0002	0.0014
CCNT2	6.412	4.6827	1.3693	3.85301	5.83381e-05	0.0002	0.00134167
GTF2F1	5.94073	4.26995	1.39129	3.84778	5.95962e-05	0.0006	0.00301875
ZBTB7A	6.11593	4.6699	1.30965	3.6847	0.000114486	0.0003	0.00166552
SIN3AK20	5.86086	4.6614	1.25732	3.66982	0.000121362	0.0003	0.001725
MYBL2	6.2678	4.57989	1.36855	3.59778	0.000160471	0.0002	0.001288
MAZ	5.69133	4.65591	1.22239	3.53311	0.000205354	0.0009	0.00439091
HMGN3	6.17962	4.64164	1.33134	3.48081	0.000249946	0.0014	0.00593158
BHLHE40	6.04041	4.60853	1.3107	3.41043	0.000324303	0.0006	0.00311613
GABP	6.33222	4.54547	1.39308	3.33274	0.000429981	0.0013	0.00565676
HDAC8	8.2916	4.08835	2.0281	3.32471	0.000442557	0.0036	0.01288
SIN3A	5.64136	4.65734	1.21128	3.2597	0.00055766	0.001	0.00473529
E2F6	6.33618	4.54814	1.39314	3.25364	0.000569678	0.0015	0.00619231
JUND	5.52088	4.48395	1.23125	3.22048	0.000639875	0.0012	0.00536667
POU2F2	6.05666	4.4372	1.36497	3.15658	0.000798158	0.0022	0.008855
FOXP2	5.72996	4.6709	1.22673	3.09539	0.000982765	0.001	0.0046
ESRRA	8.50554	4.10999	2.06948	3.01278	0.00129434	0.0053	0.0181553
PAX5	5.74252	4.51377	1.27222	2.89672	0.0018854	0.0032	0.0119814
NFYB	6.31807	4.56802	1.38311	2.88439	0.00196088	0.0032	0.0122667
SIX5	6.73493	4.52742	1.48759	2.85946	0.00212182	0.0035	0.0128068
CEBPB	5.43994	4.54668	1.19646	2.85815	0.00213058	0.003	0.0117805
ZNF143	5.70268	4.48905	1.27035	2.72124	0.00325189	0.0045	0.01575
BCLAF1	5.80786	4.25364	1.36538	2.67344	0.00375391	0.007	0.023
ATF1	5.99979	4.36917	1.37321	2.66139	0.00389089	0.0069	0.0231438
BACH1	5.89181	4.27531	1.3781	2.59276	0.0047604	0.0093	0.0287942
MTA3	5.91271	4.46738	1.32353	2.54893	0.00540273	0.0088	0.0277804
ELF1	5.48744	4.58109	1.19785	2.52324	0.00581401	0.0082	0.026404
ETS1	5.93695	4.52733	1.31136	2.50235	0.00616858	0.012	0.0357778
RFX5	5.87344	4.36165	1.34661	2.44219	0.00729927	0.0142	0.040825
CEBPD	5.96593	4.64232	1.28512	2.44076	0.00732821	0.0111	0.0337189
SP1	5.44595	4.56059	1.19413	2.3477	0.00944476	0.015	0.0423684
NFYA	6.30657	4.61448	1.36669	2.25496	0.0120681	0.0165	0.0458017
Trim28	5.12144	4.22318	1.2127	2.24767	0.0122986	0.0141	0.0412745

## Sheet: HMDP negative
Factor	Query Mean	Random Mean	Means Ratio	z-Score	t-test P-value	CDF P-value	Corrected P-value
SPI1	7.17003	4.65117	1.54156	5.8319	2.73998e-09	0	0
IRF4	7.98263	4.60207	1.73457	5.51148	1.77914e-08	0	0
BATF	7.62355	4.62371	1.6488	4.97829	3.2074e-07	0	0
BCL11A	7.7617	4.48296	1.73138	4.86189	5.81358e-07	0	0
BCL3	6.83845	4.39094	1.5574	4.36717	6.29344e-06	0	0
FOXM1	6.63046	4.56094	1.45375	4.24393	1.09821e-05	0	0
EBF1	6.59802	4.56562	1.44515	4.24362	1.09973e-05	0.0001	0.0023
PAX5	6.31597	4.52163	1.39683	4.00708	3.07373e-05	0.0001	0.0020125
TCF3	6.58524	4.47117	1.47282	3.80259	7.1596e-05	0.0003	0.00439091
MTA3	6.54461	4.45603	1.46871	3.58621	0.000167758	0.0002	0.00357778
RUNX3	5.8772	4.61753	1.2728	3.58383	0.000169299	0.0003	0.00483
NFIC	6.05887	4.58276	1.3221	3.30595	0.000473273	0.0007	0.00939167
SRF	6.78208	4.3024	1.57635	3.25442	0.000568123	0.0031	0.0262684
NFKB	5.91645	4.52208	1.30835	3.15145	0.000812321	0.0022	0.0253
IKZF1	7.23482	4.39085	1.6477	3.06927	0.00107291	0.0029	0.0274647
NFATC1	6.33009	4.3834	1.4441	3.0115	0.00129979	0.003	0.0268333
AP2GAMMA	6.27389	4.61057	1.36076	3.0023	0.00133976	0.0025	0.0268333
BHLHE40	5.91143	4.60132	1.28473	2.99608	0.00136737	0.0026	0.0261625
AP2ALPHA	6.33749	4.54654	1.39391	2.9848	0.00141881	0.0019	0.0235308
MAX	5.39978	4.59844	1.17427	2.87654	0.00201031	0.0036	0.02898
FOS	5.40869	4.46897	1.21028	2.77159	0.00278914	0.0045	0.0345
HNF4G	6.16484	4.62579	1.33271	2.66338	0.00386805	0.0046	0.0336636
